# Supplementary material for: Mapping the Potential Geographic Distribution of the Heartwater Disease Vector Tick Amblyomma hebraeum Under Climate Change
Source: Animals (Basel). 2026 May 9;16(10):1455. doi: 10.3390/ani16101455 (PMC13203614; doi:10.3390/ani16101455)
Supplement: Supplementary file 1 [file animals-16-01455-s001.zip › Table S1.xlsx]

## Sheet: Sheet1
Amblyomma hebraeum primary data
Species	Longitude	Latitude	Source
Amblyomma hebraeum	25.1	-25.169	Vectormap
Amblyomma hebraeum	25.3556	-24.9251	Vectormap
Amblyomma hebraeum	25.637	-25.168	Vectormap
Amblyomma hebraeum	25.6955	-25.0611	Vectormap
Amblyomma hebraeum	25.9444	-24.7158	Vectormap
Amblyomma hebraeum	25.6662	-24.6809	Vectormap
Amblyomma hebraeum	25.5019	-24.347	Vectormap
Amblyomma hebraeum	25.0319	-24.4274	Vectormap
Amblyomma hebraeum	26.1299	-24.5995	Vectormap
Amblyomma hebraeum	26.0337	-24.5291	Vectormap
Amblyomma hebraeum	26.0025	-24.3974	Vectormap
Amblyomma hebraeum	25.977	-24.4733	Vectormap
Amblyomma hebraeum	25.3731	-23.9147	Vectormap
Amblyomma hebraeum	26.128	-23.6321	Vectormap
Amblyomma hebraeum	26.1709	-23.7823	Vectormap
Amblyomma hebraeum	26.4418	-23.7493	Vectormap
Amblyomma hebraeum	27.3353	-23.351	Vectormap
Amblyomma hebraeum	28.4148	-22.0028	Vectormap
Amblyomma hebraeum	27.1275	-22.5016	Vectormap
Amblyomma hebraeum	26.8479	-23.0443	Vectormap
Amblyomma hebraeum	26.4037	-22.5087	Vectormap
Amblyomma hebraeum	26.6857	-22.3245	Vectormap
Amblyomma hebraeum	27.5925	-20.7425	Vectormap
Amblyomma hebraeum	27.597	-20.9961	Vectormap
Amblyomma hebraeum	27.5474	-21.1491	Vectormap
Amblyomma hebraeum	20.9191	-23.1862	Vectormap
Amblyomma hebraeum	27.0555	-20.4282	Vectormap
Amblyomma hebraeum	27.2178	-20.7477	Vectormap
Amblyomma hebraeum	27.5882	-20.7305	Vectormap
Amblyomma hebraeum	27.4012	-21.0225	Vectormap
Amblyomma hebraeum	26.5717	-20.8529	Vectormap
Amblyomma hebraeum	27.7068	-21.7525	Vectormap
Amblyomma hebraeum	27.8418	-21.991	Vectormap
Amblyomma hebraeum	28.7973	-21.7931	Vectormap
Amblyomma hebraeum	28.5	-21.9155	Vectormap
Amblyomma hebraeum	28.6424	-22.1786	Vectormap
Amblyomma hebraeum	28.4797	-22.4818	Vectormap
Amblyomma hebraeum	24.9845	-25.6405	Vectormap
Amblyomma hebraeum	25.1228	-25.6015	Vectormap
Amblyomma hebraeum	25.234	-25.5263	Vectormap
Amblyomma hebraeum	25.4947	-25.5197	Vectormap
Amblyomma hebraeum	25.2395	-25.3126	Vectormap
Amblyomma hebraeum	25.0559	-25.1955	Vectormap
Amblyomma hebraeum	24.675	-24.8952	Vectormap
Amblyomma hebraeum	24.5598	-24.5912	Vectormap
Amblyomma hebraeum	25.3367	-24.9622	Vectormap
Amblyomma hebraeum	25.5648	-24.8005	Vectormap
Amblyomma hebraeum	25.6901	-24.6416	Vectormap
Amblyomma hebraeum	25.4622	-24.5582	Vectormap
Amblyomma hebraeum	25.7666	-24.5313	Vectormap
Amblyomma hebraeum	25.4669	-24.3608	Vectormap
Amblyomma hebraeum	25.467	-24.2269	Vectormap
Amblyomma hebraeum	25.8656	-24.4272	Vectormap
Amblyomma hebraeum	25.8464	-24.2695	Vectormap
Amblyomma hebraeum	26.0621	-24.4736	Vectormap
Amblyomma hebraeum	26.1855	-24.4928	Vectormap
Amblyomma hebraeum	26.1056	-24.6084	Vectormap
Amblyomma hebraeum	26.3653	-23.9191	Vectormap
Amblyomma hebraeum	26.132	-23.9045	Vectormap
Amblyomma hebraeum	25.5954	-23.7565	Vectormap
Amblyomma hebraeum	25.7354	-23.4888	Vectormap
Amblyomma hebraeum	25.7997	-22.7203	Vectormap
Amblyomma hebraeum	25.3494	-22.6436	Vectormap
Amblyomma hebraeum	26.8271	-22.3691	Vectormap
Amblyomma hebraeum	27.0029	-22.6895	Vectormap
Amblyomma hebraeum	26.9826	-22.8337	Vectormap
Amblyomma hebraeum	26.7383	-23.0054	Vectormap
Amblyomma hebraeum	26.807	-23.16	Vectormap
Amblyomma hebraeum	26.9968	-23.5125	Vectormap
Amblyomma hebraeum	27.1154	-23.361	Vectormap
Amblyomma hebraeum	27.5014	-23.1617	Vectormap
Amblyomma hebraeum	27.6774	-22.9794	Vectormap
Amblyomma hebraeum	25.9151	-24.4906	Vectormap
Amblyomma hebraeum	25.921	-24.6166	Vectormap
Amblyomma hebraeum	25.8277	-24.6678	Vectormap
Amblyomma hebraeum	25.8393	-24.7966	Vectormap
Amblyomma hebraeum	25.747	-24.8055	Vectormap
Amblyomma hebraeum	25.6721	-24.8506	Vectormap
Amblyomma hebraeum	25.6864	-24.9158	Vectormap
Amblyomma hebraeum	25.6314	-25.1303	Vectormap
Amblyomma hebraeum	22.865	-20.2829	Vectormap
Amblyomma hebraeum	27.0915	-20.5235	Vectormap
Amblyomma hebraeum	27.602	-20.8235	Vectormap
Amblyomma hebraeum	27.5565	-21.021	Vectormap
Amblyomma hebraeum	27.523	-21.4133	Vectormap
Amblyomma hebraeum	26.6387	-22.2162	Vectormap
Amblyomma hebraeum	26.8107	-22.3512	Vectormap
Amblyomma hebraeum	26.8081	-23.938	Vectormap
Amblyomma hebraeum	26.4823	-23.7297	Vectormap
Amblyomma hebraeum	25.6811	-25.1584	Vectormap
Amblyomma hebraeum	25.2151	-25.012	Vectormap
Amblyomma hebraeum	25.116	-25.1608	Vectormap
Amblyomma hebraeum	31.3333	-22.4333	Vectormap
Amblyomma hebraeum	32.8333	-25.1667	Vectormap
Amblyomma hebraeum	34.95	-23.8333	Vectormap
Amblyomma hebraeum	33.05	-23.8333	Vectormap
Amblyomma hebraeum	31.9833	-25.9667	Vectormap
Amblyomma hebraeum	31.9833	-25.9667	Vectormap
Amblyomma hebraeum	31.9833	-25.9667	Vectormap
Amblyomma hebraeum	31.9833	-25.9667	Vectormap
Amblyomma hebraeum	26.6667	-33.1167	Vectormap
Amblyomma hebraeum	26.6667	-33.1167	Vectormap
Amblyomma hebraeum	26.6833	-33.1	Vectormap
Amblyomma hebraeum	26.0833	-33.0333	Vectormap
Amblyomma hebraeum	27.8167	-26.2167	Vectormap
Amblyomma hebraeum	27.85	-25.7333	Vectormap
Amblyomma hebraeum	32.05	-28.1167	Vectormap
Amblyomma hebraeum	32.05	-28.1167	Vectormap
Amblyomma hebraeum	31.0333	-24.55	Vectormap
Amblyomma hebraeum	31.9167	-25.1167	Vectormap
Amblyomma hebraeum	31.3167	-23.45	Vectormap
Amblyomma hebraeum	31.3167	-23.45	Vectormap
Amblyomma hebraeum	31.3167	-23.45	Vectormap
Amblyomma hebraeum	31.2667	-25.1667	Vectormap
Amblyomma hebraeum	31.6	-24.9667	Vectormap
Amblyomma hebraeum	31.6	-24.9667	Vectormap
Amblyomma hebraeum	27.8167	-26.1833	Vectormap
Amblyomma hebraeum	21.7115	-33.6367	Vectormap
Amblyomma hebraeum	24.341	-33.8963	Vectormap
Amblyomma hebraeum	24.9103	-33.8977	Vectormap
Amblyomma hebraeum	25.5773	-33.9922	Vectormap
Amblyomma hebraeum	25.5382	-33.921	Vectormap
Amblyomma hebraeum	24.8938	-33.5341	Vectormap
Amblyomma hebraeum	24.9136	-33.1545	Vectormap
Amblyomma hebraeum	25.1942	-33.334	Vectormap
Amblyomma hebraeum	25.344	-33.0977	Vectormap
Amblyomma hebraeum	25.1972	-33.3297	Vectormap
Amblyomma hebraeum	25.6055	-33.5226	Vectormap
Amblyomma hebraeum	25.7504	-33.7136	Vectormap
Amblyomma hebraeum	24.3637	-32.7256	Vectormap
Amblyomma hebraeum	25.1081	-32.3973	Vectormap
Amblyomma hebraeum	25.5206	-32.7969	Vectormap
Amblyomma hebraeum	25.7552	-32.9428	Vectormap
Amblyomma hebraeum	25.6966	-33.0746	Vectormap
Amblyomma hebraeum	25.8396	-33.2084	Vectormap
Amblyomma hebraeum	25.8399	-33.3356	Vectormap
Amblyomma hebraeum	25.9473	-33.4372	Vectormap
Amblyomma hebraeum	25.9149	-33.6513	Vectormap
Amblyomma hebraeum	26.123	-33.2327	Vectormap
Amblyomma hebraeum	26.1836	-33.445	Vectormap
Amblyomma hebraeum	26.275	-33.543	Vectormap
Amblyomma hebraeum	26.2116	-33.678	Vectormap
Amblyomma hebraeum	26.4345	-33.5616	Vectormap
Amblyomma hebraeum	26.5684	-33.6896	Vectormap
Amblyomma hebraeum	26.503	-33.4355	Vectormap
Amblyomma hebraeum	26.3708	-33.3632	Vectormap
Amblyomma hebraeum	26.4537	-33.2646	Vectormap
Amblyomma hebraeum	26.4802	-33.1379	Vectormap
Amblyomma hebraeum	26.7415	-33.4391	Vectormap
Amblyomma hebraeum	26.6767	-33.2415	Vectormap
Amblyomma hebraeum	26.297	-32.7158	Vectormap
Amblyomma hebraeum	26.3495	-32.8231	Vectormap
Amblyomma hebraeum	26.4608	-32.88	Vectormap
Amblyomma hebraeum	26.5301	-32.9632	Vectormap
Amblyomma hebraeum	26.6595	-32.9612	Vectormap
Amblyomma hebraeum	26.685	-33.1105	Vectormap
Amblyomma hebraeum	25.8445	-31.6035	Vectormap
Amblyomma hebraeum	26.821	-32.5054	Vectormap
Amblyomma hebraeum	26.9104	-32.5914	Vectormap
Amblyomma hebraeum	26.6432	-32.6235	Vectormap
Amblyomma hebraeum	26.6354	-32.7557	Vectormap
Amblyomma hebraeum	26.7625	-32.7287	Vectormap
Amblyomma hebraeum	26.7911	-32.8153	Vectormap
Amblyomma hebraeum	26.8914	-33.0393	Vectormap
Amblyomma hebraeum	26.8847	-33.2112	Vectormap
Amblyomma hebraeum	26.9349	-33.3167	Vectormap
Amblyomma hebraeum	27.0524	-33.3102	Vectormap
Amblyomma hebraeum	27.1041	-33.1993	Vectormap
Amblyomma hebraeum	27.1521	-33.0643	Vectormap
Amblyomma hebraeum	27.0399	-33.4741	Vectormap
Amblyomma hebraeum	27.2611	-33.1394	Vectormap
Amblyomma hebraeum	27.3915	-33.2729	Vectormap
Amblyomma hebraeum	27.494	-33.1938	Vectormap
Amblyomma hebraeum	27.2153	-32.8573	Vectormap
Amblyomma hebraeum	27.4926	-32.8693	Vectormap
Amblyomma hebraeum	27.6341	-32.7328	Vectormap
Amblyomma hebraeum	27.4734	-32.4901	Vectormap
Amblyomma hebraeum	27.4437	-32.2247	Vectormap
Amblyomma hebraeum	27.4101	-32.1488	Vectormap
Amblyomma hebraeum	27.2137	-32.2618	Vectormap
Amblyomma hebraeum	27.1608	-31.6034	Vectormap
Amblyomma hebraeum	27.6719	-32.1868	Vectormap
Amblyomma hebraeum	27.628	-32.3165	Vectormap
Amblyomma hebraeum	27.758	-32.2957	Vectormap
Amblyomma hebraeum	28.0054	-32.2975	Vectormap
Amblyomma hebraeum	28.0292	-32.4417	Vectormap
Amblyomma hebraeum	28.3394	-32.572	Vectormap
Amblyomma hebraeum	28.2006	-31.9051	Vectormap
Amblyomma hebraeum	28.2812	-31.8242	Vectormap
Amblyomma hebraeum	28.6189	-32.0268	Vectormap
Amblyomma hebraeum	28.5576	-32.1841	Vectormap
Amblyomma hebraeum	28.8407	-32.1223	Vectormap
Amblyomma hebraeum	29.3131	-31.3764	Vectormap
Amblyomma hebraeum	23.8461	-26.9118	Vectormap
Amblyomma hebraeum	24.6814	-26.1479	Vectormap
Amblyomma hebraeum	25.0104	-26.1609	Vectormap
Amblyomma hebraeum	26.355	-24.6609	Vectormap
Amblyomma hebraeum	26.1749	-24.8098	Vectormap
Amblyomma hebraeum	26.3678	-24.8904	Vectormap
Amblyomma hebraeum	26.3697	-25.3206	Vectormap
Amblyomma hebraeum	26.5307	-25.3861	Vectormap
Amblyomma hebraeum	25.9279	-25.4068	Vectormap
Amblyomma hebraeum	25.6921	-25.4765	Vectormap
Amblyomma hebraeum	26.4327	-25.7233	Vectormap
Amblyomma hebraeum	26.8375	-25.8346	Vectormap
Amblyomma hebraeum	27.3588	-25.617	Vectormap
Amblyomma hebraeum	27.3348	-25.6989	Vectormap
Amblyomma hebraeum	27.3148	-24.2938	Vectormap
Amblyomma hebraeum	27.4178	-24.7147	Vectormap
Amblyomma hebraeum	27.7982	-25.4	Vectormap
Amblyomma hebraeum	27.7139	-25.565	Vectormap
Amblyomma hebraeum	28.0582	-25.4268	Vectormap
Amblyomma hebraeum	28.053	-25.6492	Vectormap
Amblyomma hebraeum	28.5746	-25.6511	Vectormap
Amblyomma hebraeum	31.1753	-28.1879	Vectormap
Amblyomma hebraeum	31.1595	-28.3058	Vectormap
Amblyomma hebraeum	30.38	-27.2935	Vectormap
Amblyomma hebraeum	30.4252	-27.605	Vectormap
Amblyomma hebraeum	31.3644	-28.2655	Vectormap
Amblyomma hebraeum	27.7548	-25.6898	Vectormap
Amblyomma hebraeum	27.8094	-25.7555	Vectormap
Amblyomma hebraeum	27.5948	-25.8376	Vectormap
Amblyomma hebraeum	28.3216	-25.6233	Vectormap
Amblyomma hebraeum	29.4773	-24.9656	Vectormap
Amblyomma hebraeum	29.5703	-24.6153	Vectormap
Amblyomma hebraeum	30.3743	-30.2878	Vectormap
Amblyomma hebraeum	30.272	-30.0407	Vectormap
Amblyomma hebraeum	30.6565	-30.1965	Vectormap
Amblyomma hebraeum	30.3558	-30.6176	Vectormap
Amblyomma hebraeum	30.8071	-30.0248	Vectormap
Amblyomma hebraeum	29.9835	-28.5887	Vectormap
Amblyomma hebraeum	29.9028	-28.6703	Vectormap
Amblyomma hebraeum	29.8559	-28.7907	Vectormap
Amblyomma hebraeum	30.1766	-28.6826	Vectormap
Amblyomma hebraeum	30.113	-28.7754	Vectormap
Amblyomma hebraeum	30.2628	-28.3509	Vectormap
Amblyomma hebraeum	30.2793	-28.43	Vectormap
Amblyomma hebraeum	30.5586	-28.5658	Vectormap
Amblyomma hebraeum	30.7221	-28.5419	Vectormap
Amblyomma hebraeum	30.7248	-28.4628	Vectormap
Amblyomma hebraeum	30.2876	-28.4256	Vectormap
Amblyomma hebraeum	30.7915	-29.3268	Vectormap
Amblyomma hebraeum	31.0683	-29.1774	Vectormap
Amblyomma hebraeum	30.7523	-28.3123	Vectormap
Amblyomma hebraeum	30.968	-28.2551	Vectormap
Amblyomma hebraeum	31.0878	-28.0927	Vectormap
Amblyomma hebraeum	31.5064	-28.0934	Vectormap
Amblyomma hebraeum	31.5793	-27.949	Vectormap
Amblyomma hebraeum	31.3048	-27.9552	Vectormap
Amblyomma hebraeum	31.1438	-27.9571	Vectormap
Amblyomma hebraeum	31.2483	-28.4972	Vectormap
Amblyomma hebraeum	31.3574	-28.5026	Vectormap
Amblyomma hebraeum	31.2756	-28.6296	Vectormap
Amblyomma hebraeum	31.3778	-28.583	Vectormap
Amblyomma hebraeum	31.3349	-28.6964	Vectormap
Amblyomma hebraeum	31.5363	-28.7413	Vectormap
Amblyomma hebraeum	31.728	-28.5853	Vectormap
Amblyomma hebraeum	31.7423	-28.8439	Vectormap
Amblyomma hebraeum	32.047	-28.7515	Vectormap
Amblyomma hebraeum	32.0987	-28.2675	Vectormap
Amblyomma hebraeum	32.1172	-28.0562	Vectormap
Amblyomma hebraeum	32.3356	-27.3463	Vectormap
Amblyomma hebraeum	32.6332	-27.1667	Vectormap
Amblyomma hebraeum	31.2995	-27.3961	Vectormap
Amblyomma hebraeum	31.4217	-27.388	Vectormap
Amblyomma hebraeum	31.4773	-27.3314	Vectormap
Amblyomma hebraeum	31.3403	-27.29	Vectormap
Amblyomma hebraeum	31.4597	-27.1847	Vectormap
Amblyomma hebraeum	31.0847	-27.1717	Vectormap
Amblyomma hebraeum	31.9466	-27.3125	Vectormap
Amblyomma hebraeum	31.8433	-27.4235	Vectormap
Amblyomma hebraeum	31.7502	-27.5814	Vectormap
Amblyomma hebraeum	31.8362	-27.5724	Vectormap
Amblyomma hebraeum	31.9114	-27.6035	Vectormap
Amblyomma hebraeum	31.9948	-27.5905	Vectormap
Amblyomma hebraeum	30.6614	-26.8702	Vectormap
Amblyomma hebraeum	31.5473	-26.4171	Vectormap
Amblyomma hebraeum	31.8702	-26.4406	Vectormap
Amblyomma hebraeum	32.0075	-26.4265	Vectormap
Amblyomma hebraeum	31.5213	-26.6305	Vectormap
Amblyomma hebraeum	31.7951	-26.6571	Vectormap
Amblyomma hebraeum	31.9415	-26.8027	Vectormap
Amblyomma hebraeum	31.4963	-26.9193	Vectormap
Amblyomma hebraeum	31.8673	-26.9728	Vectormap
Amblyomma hebraeum	27.518	-27.0092	Vectormap
Amblyomma hebraeum	25.6745	-27.7155	Vectormap
Amblyomma hebraeum	31.5763	-25.5592	Vectormap
Amblyomma hebraeum	31.7347	-25.5751	Vectormap
Amblyomma hebraeum	31.9331	-25.5815	Vectormap
Amblyomma hebraeum	31.5334	-25.6657	Vectormap
Amblyomma hebraeum	31.9005	-25.6904	Vectormap
Amblyomma hebraeum	31.8622	-25.8254	Vectormap
Amblyomma hebraeum	31.5739	-25.8309	Vectormap
Amblyomma hebraeum	31.7356	-25.915	Vectormap
Amblyomma hebraeum	31.9284	-25.9065	Vectormap
Amblyomma hebraeum	31.9785	-26.0155	Vectormap
Amblyomma hebraeum	31.8436	-26.1067	Vectormap
Amblyomma hebraeum	31.587	-26.0619	Vectormap
Amblyomma hebraeum	31.7533	-26.2531	Vectormap
Amblyomma hebraeum	30.9469	-25.6626	Vectormap
Amblyomma hebraeum	31.0703	-25.7581	Vectormap
Amblyomma hebraeum	30.9993	-25.8171	Vectormap
Amblyomma hebraeum	31.1243	-25.9454	Vectormap
Amblyomma hebraeum	30.8038	-25.2548	Vectormap
Amblyomma hebraeum	30.9552	-25.3002	Vectormap
Amblyomma hebraeum	30.9844	-25.3749	Vectormap
Amblyomma hebraeum	31.0998	-25.4072	Vectormap
Amblyomma hebraeum	31.4789	-24.9401	Vectormap
Amblyomma hebraeum	30.4662	-25.2074	Vectormap
Amblyomma hebraeum	30.2043	-25.1425	Vectormap
Amblyomma hebraeum	29.9995	-24.8441	Vectormap
Amblyomma hebraeum	30.2836	-24.804	Vectormap
Amblyomma hebraeum	30.7285	-25.0685	Vectormap
Amblyomma hebraeum	31.0145	-24.9882	Vectormap
Amblyomma hebraeum	30.8998	-24.8925	Vectormap
Amblyomma hebraeum	30.7258	-24.8588	Vectormap
Amblyomma hebraeum	30.77	-24.7137	Vectormap
Amblyomma hebraeum	30.7387	-24.603	Vectormap
Amblyomma hebraeum	31.2593	-24.3652	Vectormap
Amblyomma hebraeum	31.0179	-24.3093	Vectormap
Amblyomma hebraeum	30.746	-23.8988	Vectormap
Amblyomma hebraeum	30.9901	-23.8893	Vectormap
Amblyomma hebraeum	30.4135	-24.1043	Vectormap
Amblyomma hebraeum	30.2741	-24.1171	Vectormap
Amblyomma hebraeum	30.2361	-24.2081	Vectormap
Amblyomma hebraeum	30.1404	-24.3521	Vectormap
Amblyomma hebraeum	30.1337	-24.3551	Vectormap
Amblyomma hebraeum	30.5676	-22.4135	Vectormap
Amblyomma hebraeum	30.7916	-22.3877	Vectormap
Amblyomma hebraeum	30.8754	-22.6005	Vectormap
Amblyomma hebraeum	31.0407	-22.774	Vectormap
Amblyomma hebraeum	31.0318	-23.212	Vectormap
Amblyomma hebraeum	30.9553	-23.2892	Vectormap
Amblyomma hebraeum	29.4795	-23.8302	Vectormap
Amblyomma hebraeum	29.3814	-24.0625	Vectormap
Amblyomma hebraeum	29.669	-24.1835	Vectormap
Amblyomma hebraeum	29.9824	-24.1445	Vectormap
Amblyomma hebraeum	28.6231	-24.54	Vectormap
Amblyomma hebraeum	28.5782	-24.717	Vectormap
Amblyomma hebraeum	28.6056	-24.7733	Vectormap
Amblyomma hebraeum	28.6263	-24.8291	Vectormap
Amblyomma hebraeum	28.7158	-24.8343	Vectormap
Amblyomma hebraeum	28.8148	-24.8126	Vectormap
Amblyomma hebraeum	28.0607	-24.2669	Vectormap
Amblyomma hebraeum	27.9759	-24.4819	Vectormap
Amblyomma hebraeum	28.2145	-24.4298	Vectormap
Amblyomma hebraeum	28.1114	-24.5475	Vectormap
Amblyomma hebraeum	28.3353	-24.5285	Vectormap
Amblyomma hebraeum	28.21	-24.6769	Vectormap
Amblyomma hebraeum	28.7831	-23.4847	Vectormap
Amblyomma hebraeum	28.8656	-23.6755	Vectormap
Amblyomma hebraeum	28.6895	-23.6175	Vectormap
Amblyomma hebraeum	28.7811	-23.8033	Vectormap
Amblyomma hebraeum	30.5414	-24.5048	Vectormap
Amblyomma hebraeum	29.5537	-22.2605	Vectormap
Amblyomma hebraeum	29.7887	-22.3285	Vectormap
Amblyomma hebraeum	29.5454	-22.4959	Vectormap
Amblyomma hebraeum	29.284	-22.4294	Vectormap
Amblyomma hebraeum	29.0643	-22.4483	Vectormap
Amblyomma hebraeum	29.2154	-22.5998	Vectormap
Amblyomma hebraeum	29.2102	-22.7336	Vectormap
Amblyomma hebraeum	29.333	-22.7274	Vectormap
Amblyomma hebraeum	29.6857	-22.7143	Vectormap
Amblyomma hebraeum	28.3316	-22.6708	Vectormap
Amblyomma hebraeum	28.3829	-22.8467	Vectormap
Amblyomma hebraeum	28.248	-22.8912	Vectormap
Amblyomma hebraeum	28.0982	-22.9613	Vectormap
Amblyomma hebraeum	28.7349	-22.8024	Vectormap
Amblyomma hebraeum	28.6215	-22.9086	Vectormap
Amblyomma hebraeum	28.6688	-23.0759	Vectormap
Amblyomma hebraeum	28.9149	-23.0595	Vectormap
Amblyomma hebraeum	28.998	-22.9346	Vectormap
Amblyomma hebraeum	29.2143	-22.9735	Vectormap
Amblyomma hebraeum	29.1919	-23.1527	Vectormap
Amblyomma hebraeum	29.5104	-22.9527	Vectormap
Amblyomma hebraeum	29.7511	-22.9508	Vectormap
Amblyomma hebraeum	29.4853	-23.0703	Vectormap
Amblyomma hebraeum	29.6333	-23.085	Vectormap
Amblyomma hebraeum	29.7246	-23.2957	Vectormap
Amblyomma hebraeum	30.5035	-23.0579	Vectormap
Amblyomma hebraeum	30.679	-23.0969	Vectormap
Amblyomma hebraeum	30.8313	-23.0938	Vectormap
Amblyomma hebraeum	30.8008	-22.9421	Vectormap
Amblyomma hebraeum	30.6478	-22.7485	Vectormap
Amblyomma hebraeum	30.2804	-22.7764	Vectormap
Amblyomma hebraeum	30.0875	-23.2951	Vectormap
Amblyomma hebraeum	29.7653	-23.1396	Vectormap
Amblyomma hebraeum	30.454	-23.3263	Vectormap
Amblyomma hebraeum	30.2464	-23.4915	Vectormap
Amblyomma hebraeum	30.4742	-23.5579	Vectormap
Amblyomma hebraeum	30.077	-23.6147	Vectormap
Amblyomma hebraeum	30.1525	-23.7847	Vectormap
Amblyomma hebraeum	30.4142	-23.7203	Vectormap
Amblyomma hebraeum	30.1103	-23.9397	Vectormap
Amblyomma hebraeum	29.1123	-25.2495	Vectormap
Amblyomma hebraeum	31.372	-25.4971	Vectormap
Amblyomma hebraeum	26.1828	-33.4464	Vectormap
Amblyomma hebraeum	26.2718	-33.5438	Vectormap
Amblyomma hebraeum	26.2123	-33.6905	Vectormap
Amblyomma hebraeum	26.1354	-33.2226	Vectormap
Amblyomma hebraeum	25.9284	-33.662	Vectormap
Amblyomma hebraeum	25.9589	-33.4424	Vectormap
Amblyomma hebraeum	25.8437	-33.3292	Vectormap
Amblyomma hebraeum	25.8497	-33.199	Vectormap
Amblyomma hebraeum	25.6981	-33.0725	Vectormap
Amblyomma hebraeum	25.7501	-32.9381	Vectormap
Amblyomma hebraeum	25.5123	-32.7916	Vectormap
Amblyomma hebraeum	25.3432	-33.0984	Vectormap
Amblyomma hebraeum	25.6056	-33.5247	Vectormap
Amblyomma hebraeum	25.7441	-33.7187	Vectormap
Amblyomma hebraeum	25.5324	-33.917	Vectormap
Amblyomma hebraeum	25.5843	-34.0017	Vectormap
Amblyomma hebraeum	25.1891	-33.3292	Vectormap
Amblyomma hebraeum	24.9157	-33.1468	Vectormap
Amblyomma hebraeum	24.8963	-33.5375	Vectormap
Amblyomma hebraeum	25.1174	-32.3893	Vectormap
Amblyomma hebraeum	24.3645	-32.7248	Vectormap
Amblyomma hebraeum	24.4724	-33.574	Vectormap
Amblyomma hebraeum	24.349	-33.8947	Vectormap
Amblyomma hebraeum	21.7163	-33.6324	Vectormap
Amblyomma hebraeum	24.9086	-33.8971	Vectormap
Amblyomma hebraeum	26.3666	-33.3606	Vectormap
Amblyomma hebraeum	26.4331	-33.5651	Vectormap
Amblyomma hebraeum	26.5666	-33.6855	Vectormap
Amblyomma hebraeum	26.5013	-33.4349	Vectormap
Amblyomma hebraeum	26.4557	-33.2736	Vectormap
Amblyomma hebraeum	26.479	-33.1296	Vectormap
Amblyomma hebraeum	26.75	-25.6667	Vectormap
Amblyomma hebraeum	26.4667	-33.3833	Vectormap
Amblyomma hebraeum	26.3	-33.25	Vectormap
Amblyomma hebraeum	32.0833	-27.5667	Vectormap
Amblyomma hebraeum	31.8333	-28.3333	Vectormap
Amblyomma hebraeum	31.8333	-28.3333	Vectormap
Amblyomma hebraeum	31.8333	-28.3333	Vectormap
Amblyomma hebraeum	31.8333	-28.3333	Vectormap
Amblyomma hebraeum	31.8333	-28.3333	Vectormap
Amblyomma hebraeum	31.8333	-28.3333	Vectormap
Amblyomma hebraeum	31.8333	-28.3333	Vectormap
Amblyomma hebraeum	31.8333	-28.3333	Vectormap
Amblyomma hebraeum	39.2667	-10.35	Vectormap
Amblyomma hebraeum	39.2667	-10.3333	Vectormap
Amblyomma hebraeum	31.7333	-2.18333	Vectormap
Amblyomma hebraeum	31.7333	-2.26666	Vectormap
Amblyomma hebraeum	27.7667	-15.8667	Vectormap
Amblyomma hebraeum	28.6333	-12.9667	Vectormap
Amblyomma hebraeum	30.0594	-12.9874	Vectormap
Amblyomma hebraeum	28.5765	-12.8971	Vectormap
Amblyomma hebraeum	29.3161	-13.5667	Vectormap
Amblyomma hebraeum	27.7056	-15.8086	Vectormap
Amblyomma hebraeum	27.637	-15.9415	Vectormap
Amblyomma hebraeum	23.235	-16.1807	Vectormap
Amblyomma hebraeum	23.0567	-13.5203	Vectormap
Amblyomma hebraeum	30	-22.2167	Vectormap
Amblyomma hebraeum	29.9167	-20.4833	Vectormap
Amblyomma hebraeum	28.5833	-20.15	Vectormap
Amblyomma hebraeum	32.6167	-20.2	Vectormap
Amblyomma hebraeum	31	-20.25	Vectormap
Amblyomma hebraeum	31	-20.25	Vectormap
Amblyomma hebraeum	31	-20.25	Vectormap
Amblyomma hebraeum	31	-20.25	Vectormap
Amblyomma hebraeum	31	-20.25	Vectormap
Amblyomma hebraeum	31	-20.25	Vectormap
Amblyomma hebraeum	31	-20.25	Vectormap
Amblyomma hebraeum	31	-20.25	Vectormap
Amblyomma hebraeum	31	-20.25	Vectormap
Amblyomma hebraeum	32.6667	-18.9667	Vectormap
Amblyomma hebraeum	29.8284	-19.3972	Vectormap
Amblyomma hebraeum	28.6093	-20.4069	Vectormap
Amblyomma hebraeum	29.8889	-19.4453	Vectormap
Amblyomma hebraeum	29.3159	-20.5375	Vectormap
Amblyomma hebraeum	28.4788	-20.4286	Vectormap
Amblyomma hebraeum	28.578	-20.6128	Vectormap
Amblyomma hebraeum	32.1136	-18.2976	Vectormap
Amblyomma hebraeum	28.5879	-20.1988	Vectormap
Amblyomma hebraeum	28.601	-20.3306	Vectormap
Amblyomma hebraeum	28.7609	-20.5648	Vectormap
Amblyomma hebraeum	28.3089	-20.5403	Vectormap
Amblyomma hebraeum	28.4772	-20.5835	Vectormap
Amblyomma hebraeum	27.9868	-20.5027	Vectormap
Amblyomma hebraeum	28.4129	-20.4987	Vectormap
Amblyomma hebraeum	28.6416	-20.7006	Vectormap
Amblyomma hebraeum	29.0826	-21.2652	Vectormap
Amblyomma hebraeum	28.9032	-20.6816	Vectormap
Amblyomma hebraeum	28.0652	-20.5322	Vectormap
Amblyomma hebraeum	29.2008	-20.4371	Vectormap
Amblyomma hebraeum	28.0919	-20.577	Vectormap
Amblyomma hebraeum	28.2196	-20.3259	Vectormap
Amblyomma hebraeum	29.6042	-20.8771	Vectormap
Amblyomma hebraeum	29.5114	-20.8916	Vectormap
Amblyomma hebraeum	28.8629	-20.8019	Vectormap
Amblyomma hebraeum	28.9032	-20.7988	Vectormap
Amblyomma hebraeum	31.7515	-19.7564	Vectormap
Amblyomma hebraeum	31.7907	-19.7549	Vectormap
Amblyomma hebraeum	31.8429	-19.7539	Vectormap
Amblyomma hebraeum	29.8099	-19.0168	Vectormap
Amblyomma hebraeum	29.2198	-20.6027	Vectormap
Amblyomma hebraeum	27.8389	-20.5361	Vectormap
Amblyomma hebraeum	30.2411	-18.9156	Vectormap
Amblyomma hebraeum	29.4301	-20.5785	Vectormap
Amblyomma hebraeum	29.3382	-20.5936	Vectormap
Amblyomma hebraeum	28.7694	-20.9039	Vectormap
Amblyomma hebraeum	29.2774	-20.7041	Vectormap
Amblyomma hebraeum	29.3038	-20.6547	Vectormap
Amblyomma hebraeum	28.4058	-19.9714	Vectormap
Amblyomma hebraeum	29.5041	-20.5765	Vectormap
Amblyomma hebraeum	29.4248	-20.8936	Vectormap
Amblyomma hebraeum	29.273	-20.886	Vectormap
Amblyomma hebraeum	31.6008	-19.9851	Vectormap
Amblyomma hebraeum	31.054	-20.0716	Vectormap
Amblyomma hebraeum	31.0913	-20.1449	Vectormap
Amblyomma hebraeum	27.793	-20.435	Vectormap
Amblyomma hebraeum	28.0026	-20.7263	Vectormap
Amblyomma hebraeum	28.0311	-20.6925	Vectormap
Amblyomma hebraeum	28.561	-21.1292	Vectormap
Amblyomma hebraeum	31.1572	-20.0708	Vectormap
Amblyomma hebraeum	27.8044	-20.7912	Vectormap
Amblyomma hebraeum	28.4055	-20.8086	Vectormap
Amblyomma hebraeum	29.5689	-20.7009	Vectormap
Amblyomma hebraeum	27.604	-20.1658	Vectormap
Amblyomma hebraeum	28.4212	-20.8849	Vectormap
Amblyomma hebraeum	28.4229	-20.8903	Vectormap
Amblyomma hebraeum	29.1246	-21.4122	Vectormap
Amblyomma hebraeum	28.4786	-19.2653	Vectormap
Amblyomma hebraeum	29.1844	-21.1715	Vectormap
Amblyomma hebraeum	29.0489	-21.1158	Vectormap
Amblyomma hebraeum	31.5807	-19.644	Vectormap
Amblyomma hebraeum	28.5329	-21.2017	Vectormap
Amblyomma hebraeum	27.879	-20.7352	Vectormap
Amblyomma hebraeum	27.9129	-20.7415	Vectormap
Amblyomma hebraeum	27.8545	-20.7629	Vectormap
Amblyomma hebraeum	27.8909	-20.7815	Vectormap
Amblyomma hebraeum	27.8872	-20.8355	Vectormap
Amblyomma hebraeum	28.2207	-20.7915	Vectormap
Amblyomma hebraeum	28.8279	-21.38	Vectormap
Amblyomma hebraeum	31.6047	-19.709	Vectormap
Amblyomma hebraeum	30.0377	-20.1743	Vectormap
Amblyomma hebraeum	28.0055	-20.7826	Vectormap
Amblyomma hebraeum	29.8195	-20.8016	Vectormap
Amblyomma hebraeum	28.3605	-21.0761	Vectormap
Amblyomma hebraeum	29.1414	-21.0646	Vectormap
Amblyomma hebraeum	31.7916	-19.9386	Vectormap
Amblyomma hebraeum	31.841	-19.9246	Vectormap
Amblyomma hebraeum	28.4203	-21.258	Vectormap
Amblyomma hebraeum	29.5249	-21.1812	Vectormap
Amblyomma hebraeum	27.3404	-19.9052	Vectormap
Amblyomma hebraeum	27.4059	-19.9017	Vectormap
Amblyomma hebraeum	31.1743	-20.2137	Vectormap
Amblyomma hebraeum	30.6024	-20.063	Vectormap
Amblyomma hebraeum	31.7058	-19.6249	Vectormap
Amblyomma hebraeum	29.8973	-18.3213	Vectormap
Amblyomma hebraeum	29.8983	-20.8302	Vectormap
Amblyomma hebraeum	29.0821	-21.4971	Vectormap
Amblyomma hebraeum	27.1502	-19.8961	Vectormap
Amblyomma hebraeum	32.6044	-20.1268	Vectormap
Amblyomma hebraeum	31.3087	-20.1554	Vectormap
Amblyomma hebraeum	31.6997	-19.6658	Vectormap
Amblyomma hebraeum	31.7232	-19.7123	Vectormap
Amblyomma hebraeum	30.2864	-20.0757	Vectormap
Amblyomma hebraeum	31.7986	-19.0058	Vectormap
Amblyomma hebraeum	29.5501	-21.248	Vectormap
Amblyomma hebraeum	29.6423	-21.2304	Vectormap
Amblyomma hebraeum	30.3664	-20.0956	Vectormap
Amblyomma hebraeum	30.6256	-20.2374	Vectormap
Amblyomma hebraeum	30.3619	-20.3659	Vectormap
Amblyomma hebraeum	31.6534	-19.752	Vectormap
Amblyomma hebraeum	31.8877	-19.5955	Vectormap
Amblyomma hebraeum	31.9256	-19.4779	Vectormap
Amblyomma hebraeum	31.8877	-19.544	Vectormap
Amblyomma hebraeum	29.905	-20.8733	Vectormap
Amblyomma hebraeum	28.1421	-21.3079	Vectormap
Amblyomma hebraeum	28.114	-21.4921	Vectormap
Amblyomma hebraeum	29.6349	-21.3168	Vectormap
Amblyomma hebraeum	28.4789	-21.4622	Vectormap
Amblyomma hebraeum	28.9207	-21.6133	Vectormap
Amblyomma hebraeum	32.6561	-20.3698	Vectormap
Amblyomma hebraeum	31.1686	-20.4477	Vectormap
Amblyomma hebraeum	31.7031	-19.8826	Vectormap
Amblyomma hebraeum	32.1033	-19.2293	Vectormap
Amblyomma hebraeum	31.8819	-19.6694	Vectormap
Amblyomma hebraeum	31.8656	-19.7235	Vectormap
Amblyomma hebraeum	31.9054	-19.7412	Vectormap
Amblyomma hebraeum	28.3266	-21.4669	Vectormap
Amblyomma hebraeum	32.5726	-20.1966	Vectormap
Amblyomma hebraeum	31.137	-20.2558	Vectormap
Amblyomma hebraeum	30.7449	-20.4784	Vectormap
Amblyomma hebraeum	30.9332	-20.365	Vectormap
Amblyomma hebraeum	29.6062	-21.4156	Vectormap
Amblyomma hebraeum	32.5075	-20.2273	Vectormap
Amblyomma hebraeum	31.8623	-19.9758	Vectormap
Amblyomma hebraeum	31.7715	-19.6637	Vectormap
Amblyomma hebraeum	31.814	-19.693	Vectormap
Amblyomma hebraeum	29.858	-21.2349	Vectormap
Amblyomma hebraeum	29.2275	-21.6775	Vectormap
Amblyomma hebraeum	29.3899	-21.4424	Vectormap
Amblyomma hebraeum	32.3965	-20.3282	Vectormap
Amblyomma hebraeum	28.9845	-18.447	Vectormap
Amblyomma hebraeum	31.5081	-20.3036	Vectormap
Amblyomma hebraeum	31.617	-20.1648	Vectormap
Amblyomma hebraeum	31.556	-20.2328	Vectormap
Amblyomma hebraeum	30.2862	-20.4322	Vectormap
Amblyomma hebraeum	30.2729	-20.3854	Vectormap
Amblyomma hebraeum	30.7749	-20.8097	Vectormap
Amblyomma hebraeum	30.8116	-20.7961	Vectormap
Amblyomma hebraeum	30.2309	-20.4197	Vectormap
Amblyomma hebraeum	30.751	-20.5884	Vectormap
Amblyomma hebraeum	30.7737	-20.6396	Vectormap
Amblyomma hebraeum	32.0095	-19.4786	Vectormap
Amblyomma hebraeum	32.0176	-19.5753	Vectormap
Amblyomma hebraeum	31.9881	-19.672	Vectormap
Amblyomma hebraeum	29.515	-18.6633	Vectormap
Amblyomma hebraeum	29.2727	-21.6557	Vectormap
Amblyomma hebraeum	28.0971	-18.8129	Vectormap
Amblyomma hebraeum	32.3791	-20.367	Vectormap
Amblyomma hebraeum	30.7879	-20.7087	Vectormap
Amblyomma hebraeum	30.8286	-20.7235	Vectormap
Amblyomma hebraeum	30.742	-20.6847	Vectormap
Amblyomma hebraeum	32.2353	-19.3827	Vectormap
Amblyomma hebraeum	31.8922	-19.8914	Vectormap
Amblyomma hebraeum	31.9003	-19.812	Vectormap
Amblyomma hebraeum	32.0271	-19.29	Vectormap
Amblyomma hebraeum	32.4542	-19.6555	Vectormap
Amblyomma hebraeum	32.5413	-19.6505	Vectormap
Amblyomma hebraeum	29.3382	-18.6379	Vectormap
Amblyomma hebraeum	30.8616	-20.787	Vectormap
Amblyomma hebraeum	28.6491	-18.7434	Vectormap
Amblyomma hebraeum	29.1359	-21.7057	Vectormap
Amblyomma hebraeum	32.3811	-20.1273	Vectormap
Amblyomma hebraeum	32.3656	-20.0815	Vectormap
Amblyomma hebraeum	32.42	-20.0934	Vectormap
Amblyomma hebraeum	31.0955	-20.5034	Vectormap
Amblyomma hebraeum	29.7507	-21.691	Vectormap
Amblyomma hebraeum	30.621	-20.7147	Vectormap
Amblyomma hebraeum	29.657	-21.7279	Vectormap
Amblyomma hebraeum	29.7175	-21.7282	Vectormap
Amblyomma hebraeum	32.0582	-19.6691	Vectormap
Amblyomma hebraeum	32.475	-20.056	Vectormap
Amblyomma hebraeum	32.4951	-20.0901	Vectormap
Amblyomma hebraeum	32.5372	-20.0561	Vectormap
Amblyomma hebraeum	32.5475	-20.0928	Vectormap
Amblyomma hebraeum	31.5949	-20.3244	Vectormap
Amblyomma hebraeum	31.2849	-20.5489	Vectormap
Amblyomma hebraeum	31.4215	-20.9089	Vectormap
Amblyomma hebraeum	32.9384	-18.4273	Vectormap
Amblyomma hebraeum	30.5933	-16.6861	Vectormap
Amblyomma hebraeum	31.5765	-20.4209	Vectormap
Amblyomma hebraeum	31.3769	-20.5228	Vectormap
Amblyomma hebraeum	31.4285	-20.4904	Vectormap
Amblyomma hebraeum	31.8082	-20.3043	Vectormap
Amblyomma hebraeum	29.1145	-21.762	Vectormap
Amblyomma hebraeum	31.4421	-20.6155	Vectormap
Amblyomma hebraeum	30.3143	-21.1118	Vectormap
Amblyomma hebraeum	30.2407	-21.1742	Vectormap
Amblyomma hebraeum	32.4281	-20.0471	Vectormap
Amblyomma hebraeum	32.4689	-17.292	Vectormap
Amblyomma hebraeum	31.2983	-20.6149	Vectormap
Amblyomma hebraeum	30.4373	-20.8063	Vectormap
Amblyomma hebraeum	30.4569	-20.7683	Vectormap
Amblyomma hebraeum	30.6411	-20.9847	Vectormap
Amblyomma hebraeum	30.6389	-21.0293	Vectormap
Amblyomma hebraeum	31.1257	-20.7884	Vectormap
Amblyomma hebraeum	29.2997	-21.8721	Vectormap
Amblyomma hebraeum	29.1984	-21.868	Vectormap
Amblyomma hebraeum	29.1104	-21.8692	Vectormap
Amblyomma hebraeum	29.1379	-18.3233	Vectormap
Amblyomma hebraeum	31.327	-21.3729	Vectormap
Amblyomma hebraeum	31.8355	-20.5644	Vectormap
Amblyomma hebraeum	31.8642	-20.4385	Vectormap
Amblyomma hebraeum	30.5392	-20.899	Vectormap
Amblyomma hebraeum	30.574	-20.9078	Vectormap
Amblyomma hebraeum	30.6453	-20.893	Vectormap
Amblyomma hebraeum	32.2034	-19.8844	Vectormap
Amblyomma hebraeum	29.5121	-18.3843	Vectormap
Amblyomma hebraeum	31.1568	-20.7225	Vectormap
Amblyomma hebraeum	30.5228	-21.231	Vectormap
Amblyomma hebraeum	31.3494	-20.8125	Vectormap
Amblyomma hebraeum	30.3169	-22.105	Vectormap
Amblyomma hebraeum	30.0494	-21.7406	Vectormap
Amblyomma hebraeum	29.5809	-21.9072	Vectormap
Amblyomma hebraeum	30.8233	-21.0807	Vectormap
Amblyomma hebraeum	31.4323	-21.3094	Vectormap
Amblyomma hebraeum	31.1897	-20.8382	Vectormap
Amblyomma hebraeum	31.2187	-20.7869	Vectormap
Amblyomma hebraeum	31.5237	-21.224	Vectormap
Amblyomma hebraeum	30.0969	-21.6816	Vectormap
Amblyomma hebraeum	30.1089	-21.7362	Vectormap
Amblyomma hebraeum	30.0232	-21.8302	Vectormap
Amblyomma hebraeum	32.0448	-20.8469	Vectormap
Amblyomma hebraeum	29.3778	-22.1058	Vectormap
Amblyomma hebraeum	31.3996	-21.4239	Vectormap
Amblyomma hebraeum	31.3785	-21.3581	Vectormap
Amblyomma hebraeum	31.4899	-21.3276	Vectormap
Amblyomma hebraeum	29.2354	-18.276	Vectormap
Amblyomma hebraeum	32.3448	-20.7312	Vectormap
Amblyomma hebraeum	30.0381	-21.9017	Vectormap
Amblyomma hebraeum	30.6089	-21.5901	Vectormap
Amblyomma hebraeum	32.12	-20.74	Vectormap
Amblyomma hebraeum	31.2561	-21.5395	Vectormap
Amblyomma hebraeum	32.2977	-20.4295	Vectormap
Amblyomma hebraeum	31.7112	-21.032	Vectormap
Amblyomma hebraeum	31.5574	-21.3471	Vectormap
Amblyomma hebraeum	31.6086	-21.3477	Vectormap
Amblyomma hebraeum	31.5901	-21.2612	Vectormap
Amblyomma hebraeum	30.5539	-22.0204	Vectormap
Amblyomma hebraeum	32.2604	-20.5318	Vectormap
Amblyomma hebraeum	32.3385	-20.5147	Vectormap
Amblyomma hebraeum	30.6491	-21.4518	Vectormap
Amblyomma hebraeum	30.6152	-21.4823	Vectormap
Amblyomma hebraeum	30.6206	-21.5307	Vectormap
Amblyomma hebraeum	30.166	-21.587	Vectormap
Amblyomma hebraeum	30.4279	-21.8634	Vectormap
Amblyomma hebraeum	30.8948	-21.8662	Vectormap
Amblyomma hebraeum	32.1542	-20.7777	Vectormap
Amblyomma hebraeum	32.2382	-20.7828	Vectormap
Amblyomma hebraeum	32.2069	-20.6889	Vectormap
Amblyomma hebraeum	32.1471	-20.8785	Vectormap
Amblyomma hebraeum	32.0723	-20.904	Vectormap
Amblyomma hebraeum	30.2625	-21.6082	Vectormap
Amblyomma hebraeum	30.7547	-21.505	Vectormap
Amblyomma hebraeum	30.8902	-21.5292	Vectormap
Amblyomma hebraeum	31.0413	-21.493	Vectormap
Amblyomma hebraeum	32.1188	-20.9637	Vectormap
Amblyomma hebraeum	31.3165	-21.5684	Vectormap
Amblyomma hebraeum	31.3903	-21.6002	Vectormap
Amblyomma hebraeum	31.3248	-21.6498	Vectormap
Amblyomma hebraeum	31.2744	-21.6238	Vectormap
Amblyomma hebraeum	31.7921	-21.3064	Vectormap
Amblyomma hebraeum	27.982	-18.1987	Vectormap
Amblyomma hebraeum	31.0291	-21.6956	Vectormap
Amblyomma hebraeum	31.0697	-21.6687	Vectormap
Amblyomma hebraeum	31.8534	-21.266	Vectormap
Amblyomma hebraeum	31.9132	-21.254	Vectormap
Amblyomma hebraeum	29.38	-17.9603	Vectormap
Amblyomma hebraeum	31.1177	-21.5579	Vectormap
Amblyomma hebraeum	31.122	-21.5648	Vectormap
Amblyomma hebraeum	32.3348	-20.9735	Vectormap
Amblyomma hebraeum	32.1143	-21.0691	Vectormap
Amblyomma hebraeum	31.637	-21.9031	Vectormap
Amblyomma hebraeum	30.8026	-22.1531	Vectormap
Amblyomma hebraeum	29.0062	-17.9289	Vectormap
Amblyomma hebraeum	31.3326	-22.0273	Vectormap
Amblyomma hebraeum	28.8442	-17.8551	Vectormap
Amblyomma hebraeum	31.147	-22.2245	Vectormap
Amblyomma hebraeum	31.4327	-21.9663	Vectormap
Amblyomma hebraeum	27.4929	-17.8431	Vectormap
Amblyomma hebraeum	31.2885	-22.102	Vectormap
Amblyomma hebraeum	28.9975	-17.5512	Vectormap
Amblyomma hebraeum	31.1203	-22.2757	Vectormap
Amblyomma hebraeum	31.3934	-22.0839	Vectormap
Amblyomma hebraeum	29.1423	-17.4422	Vectormap
Amblyomma hebraeum	27.5324	-17.9868	Vectormap
Amblyomma hebraeum	31.4018	-22.2922	Vectormap
Amblyomma hebraeum	28.9294	-17.4688	Vectormap
Amblyomma hebraeum	28.7231	-16.987	Vectormap
Amblyomma hebraeum	28.551	-16.8512	Vectormap
Amblyomma hebraeum	40.2872	-0.45694	Vectormap
Amblyomma hebraeum	40.2872	-0.45694	Vectormap
Amblyomma hebraeum	39.7128	-0.381999	Vectormap
Amblyomma hebraeum	39.6583	-0.45694	Vectormap
Amblyomma hebraeum	39.6583	-0.45694	Vectormap
Amblyomma hebraeum	37.5833	0.35	Vectormap
Amblyomma hebraeum	37.5833	0.35	Vectormap
Amblyomma hebraeum	37.5833	0.35	Vectormap
Amblyomma hebraeum	37.5833	0.35	Vectormap
Amblyomma hebraeum	37.6482	0.505646	Vectormap
Amblyomma hebraeum	37.6482	0.505646	Vectormap
Amblyomma hebraeum	31.6974	-25.3922	Inaturalist
Amblyomma hebraeum	25.881	-24.6745	Inaturalist
Amblyomma hebraeum	28.5565	-23.6409	Inaturalist
Amblyomma hebraeum	27.9068	-23.5609	Inaturalist
Amblyomma hebraeum	31.9348	-25.0369	Inaturalist
Amblyomma hebraeum	27.1838	-23.7087	Inaturalist
Amblyomma hebraeum	30.3455	-24.8301	Inaturalist
Amblyomma hebraeum	31.7647	-25.3719	Inaturalist
Amblyomma hebraeum	27.9379	-32.992	Inaturalist
Amblyomma hebraeum	31.3946	-24.7702	Inaturalist
Amblyomma hebraeum	31.7651	-25.3721	Inaturalist
Amblyomma hebraeum	27.5049	-21.1378	Inaturalist
Amblyomma hebraeum	28.2875	-25.8135	Inaturalist
Amblyomma hebraeum	26.672	-22.4041	Inaturalist
Amblyomma hebraeum	31.9824	-26.1564	Inaturalist
Amblyomma hebraeum	30.6	-24.1457	Inaturalist
Amblyomma hebraeum	28.3684	-24.793	Inaturalist
Amblyomma hebraeum	30.6918	-24.4992	Inaturalist
Amblyomma hebraeum	22.0214	-34.0607	Inaturalist
Amblyomma hebraeum	26.4436	-33.3128	Inaturalist
Amblyomma hebraeum	31.2324	-24.8817	Inaturalist
Amblyomma hebraeum	32.0239	-20.6396	Inaturalist
Amblyomma hebraeum	32.474	-26.9959	Inaturalist
Amblyomma hebraeum	22.2388	-34.0255	Inaturalist
Amblyomma hebraeum	30.924	-29.8846	Inaturalist
Amblyomma hebraeum	28.3787	-25.3432	Inaturalist
Amblyomma hebraeum	28.1564	-25.6181	Inaturalist
Amblyomma hebraeum	25.2184	-33.9044	Inaturalist
Amblyomma hebraeum	31.4433	-24.6431	Inaturalist
Amblyomma hebraeum	31.9881	-26.1936	Inaturalist
Amblyomma hebraeum	26.5751	-32.6008	Inaturalist
Amblyomma hebraeum	28.3536	-25.5513	Inaturalist
Amblyomma hebraeum	26.671	-22.4046	Inaturalist
Amblyomma hebraeum	31.2025	-27.5109	Inaturalist
Amblyomma hebraeum	32.3885	-28.2815	Inaturalist
Amblyomma hebraeum	26.0104	-33.4796	Inaturalist
Amblyomma hebraeum	31.2115	-27.9982	Inaturalist
Amblyomma hebraeum	31.9934	-26.1992	Inaturalist
Amblyomma hebraeum	31.8687	-26.1833	Inaturalist
Amblyomma hebraeum	21.8955	-34.0367	Inaturalist
Amblyomma hebraeum	29.4267	-22.9809	Inaturalist
Amblyomma hebraeum	31.5535	-23.4689	Inaturalist
