# Supplementary material for: Mapping the Potential Geographic Distribution of the Heartwater Disease Vector Tick Amblyomma hebraeum Under Climate Change
Source: Animals (Basel). 2026 May 9;16(10):1455. doi: 10.3390/ani16101455 (PMC13203614; doi:10.3390/ani16101455)
Supplement: Supplementary file 1 [file animals-16-01455-s001.zip › Table S2.xlsx]

## Sheet: Sheet1
Amblyomma hebraeum unique records
Species	Longitude	Latitude	Source
Amblyomma hebraeum	25.1	-25.169	Vectormap
Amblyomma hebraeum	25.3556	-24.9251	Vectormap
Amblyomma hebraeum	25.637	-25.168	Vectormap
Amblyomma hebraeum	25.6955	-25.0611	Vectormap
Amblyomma hebraeum	25.9444	-24.7158	Vectormap
Amblyomma hebraeum	25.6662	-24.6809	Vectormap
Amblyomma hebraeum	25.5019	-24.347	Vectormap
Amblyomma hebraeum	25.0319	-24.4274	Vectormap
Amblyomma hebraeum	26.1299	-24.5995	Vectormap
Amblyomma hebraeum	26.0337	-24.5291	Vectormap
Amblyomma hebraeum	26.0025	-24.3974	Vectormap
Amblyomma hebraeum	25.977	-24.4733	Vectormap
Amblyomma hebraeum	25.3731	-23.9147	Vectormap
Amblyomma hebraeum	26.128	-23.6321	Vectormap
Amblyomma hebraeum	26.1709	-23.7823	Vectormap
Amblyomma hebraeum	26.4418	-23.7493	Vectormap
Amblyomma hebraeum	27.3353	-23.351	Vectormap
Amblyomma hebraeum	28.4148	-22.0028	Vectormap
Amblyomma hebraeum	27.1275	-22.5016	Vectormap
Amblyomma hebraeum	26.8479	-23.0443	Vectormap
Amblyomma hebraeum	26.4037	-22.5087	Vectormap
Amblyomma hebraeum	26.6857	-22.3245	Vectormap
Amblyomma hebraeum	27.5925	-20.7425	Vectormap
Amblyomma hebraeum	27.597	-20.9961	Vectormap
Amblyomma hebraeum	27.5474	-21.1491	Vectormap
Amblyomma hebraeum	20.9191	-23.1862	Vectormap
Amblyomma hebraeum	27.0555	-20.4282	Vectormap
Amblyomma hebraeum	27.2178	-20.7477	Vectormap
Amblyomma hebraeum	27.5882	-20.7305	Vectormap
Amblyomma hebraeum	27.4012	-21.0225	Vectormap
Amblyomma hebraeum	26.5717	-20.8529	Vectormap
Amblyomma hebraeum	27.7068	-21.7525	Vectormap
Amblyomma hebraeum	27.8418	-21.991	Vectormap
Amblyomma hebraeum	28.7973	-21.7931	Vectormap
Amblyomma hebraeum	28.5	-21.9155	Vectormap
Amblyomma hebraeum	28.6424	-22.1786	Vectormap
Amblyomma hebraeum	28.4797	-22.4818	Vectormap
Amblyomma hebraeum	24.9845	-25.6405	Vectormap
Amblyomma hebraeum	25.1228	-25.6015	Vectormap
Amblyomma hebraeum	25.234	-25.5263	Vectormap
Amblyomma hebraeum	25.4947	-25.5197	Vectormap
Amblyomma hebraeum	25.2395	-25.3126	Vectormap
Amblyomma hebraeum	25.0559	-25.1955	Vectormap
Amblyomma hebraeum	24.675	-24.8952	Vectormap
Amblyomma hebraeum	24.5598	-24.5912	Vectormap
Amblyomma hebraeum	25.3367	-24.9622	Vectormap
Amblyomma hebraeum	25.5648	-24.8005	Vectormap
Amblyomma hebraeum	25.6901	-24.6416	Vectormap
Amblyomma hebraeum	25.4622	-24.5582	Vectormap
Amblyomma hebraeum	25.7666	-24.5313	Vectormap
Amblyomma hebraeum	25.4669	-24.3608	Vectormap
Amblyomma hebraeum	25.467	-24.2269	Vectormap
Amblyomma hebraeum	25.8656	-24.4272	Vectormap
Amblyomma hebraeum	25.8464	-24.2695	Vectormap
Amblyomma hebraeum	26.0621	-24.4736	Vectormap
Amblyomma hebraeum	26.1855	-24.4928	Vectormap
Amblyomma hebraeum	26.1056	-24.6084	Vectormap
Amblyomma hebraeum	26.3653	-23.9191	Vectormap
Amblyomma hebraeum	26.132	-23.9045	Vectormap
Amblyomma hebraeum	25.5954	-23.7565	Vectormap
Amblyomma hebraeum	25.7354	-23.4888	Vectormap
Amblyomma hebraeum	25.7997	-22.7203	Vectormap
Amblyomma hebraeum	25.3494	-22.6436	Vectormap
Amblyomma hebraeum	26.8271	-22.3691	Vectormap
Amblyomma hebraeum	27.0029	-22.6895	Vectormap
Amblyomma hebraeum	26.9826	-22.8337	Vectormap
Amblyomma hebraeum	26.7383	-23.0054	Vectormap
Amblyomma hebraeum	26.807	-23.16	Vectormap
Amblyomma hebraeum	26.9968	-23.5125	Vectormap
Amblyomma hebraeum	27.1154	-23.361	Vectormap
Amblyomma hebraeum	27.5014	-23.1617	Vectormap
Amblyomma hebraeum	27.6774	-22.9794	Vectormap
Amblyomma hebraeum	25.9151	-24.4906	Vectormap
Amblyomma hebraeum	25.921	-24.6166	Vectormap
Amblyomma hebraeum	25.8277	-24.6678	Vectormap
Amblyomma hebraeum	25.8393	-24.7966	Vectormap
Amblyomma hebraeum	25.747	-24.8055	Vectormap
Amblyomma hebraeum	25.6721	-24.8506	Vectormap
Amblyomma hebraeum	25.6864	-24.9158	Vectormap
Amblyomma hebraeum	25.6314	-25.1303	Vectormap
Amblyomma hebraeum	22.865	-20.2829	Vectormap
Amblyomma hebraeum	27.0915	-20.5235	Vectormap
Amblyomma hebraeum	27.602	-20.8235	Vectormap
Amblyomma hebraeum	27.5565	-21.021	Vectormap
Amblyomma hebraeum	27.523	-21.4133	Vectormap
Amblyomma hebraeum	26.6387	-22.2162	Vectormap
Amblyomma hebraeum	26.8107	-22.3512	Vectormap
Amblyomma hebraeum	26.8081	-23.938	Vectormap
Amblyomma hebraeum	26.4823	-23.7297	Vectormap
Amblyomma hebraeum	25.6811	-25.1584	Vectormap
Amblyomma hebraeum	25.2151	-25.012	Vectormap
Amblyomma hebraeum	25.116	-25.1608	Vectormap
Amblyomma hebraeum	31.3333	-22.4333	Vectormap
Amblyomma hebraeum	32.8333	-25.1667	Vectormap
Amblyomma hebraeum	34.95	-23.8333	Vectormap
Amblyomma hebraeum	33.05	-23.8333	Vectormap
Amblyomma hebraeum	31.9833	-25.9667	Vectormap
Amblyomma hebraeum	26.6667	-33.1167	Vectormap
Amblyomma hebraeum	26.6833	-33.1	Vectormap
Amblyomma hebraeum	26.0833	-33.0333	Vectormap
Amblyomma hebraeum	27.8167	-26.2167	Vectormap
Amblyomma hebraeum	27.85	-25.7333	Vectormap
Amblyomma hebraeum	32.05	-28.1167	Vectormap
Amblyomma hebraeum	31.0333	-24.55	Vectormap
Amblyomma hebraeum	31.9167	-25.1167	Vectormap
Amblyomma hebraeum	31.3167	-23.45	Vectormap
Amblyomma hebraeum	31.2667	-25.1667	Vectormap
Amblyomma hebraeum	31.6	-24.9667	Vectormap
Amblyomma hebraeum	27.8167	-26.1833	Vectormap
Amblyomma hebraeum	21.7115	-33.6367	Vectormap
Amblyomma hebraeum	24.341	-33.8963	Vectormap
Amblyomma hebraeum	24.9103	-33.8977	Vectormap
Amblyomma hebraeum	25.5773	-33.9922	Vectormap
Amblyomma hebraeum	25.5382	-33.921	Vectormap
Amblyomma hebraeum	24.8938	-33.5341	Vectormap
Amblyomma hebraeum	24.9136	-33.1545	Vectormap
Amblyomma hebraeum	25.1942	-33.334	Vectormap
Amblyomma hebraeum	25.344	-33.0977	Vectormap
Amblyomma hebraeum	25.1972	-33.3297	Vectormap
Amblyomma hebraeum	25.6055	-33.5226	Vectormap
Amblyomma hebraeum	25.7504	-33.7136	Vectormap
Amblyomma hebraeum	24.3637	-32.7256	Vectormap
Amblyomma hebraeum	25.1081	-32.3973	Vectormap
Amblyomma hebraeum	25.5206	-32.7969	Vectormap
Amblyomma hebraeum	25.7552	-32.9428	Vectormap
Amblyomma hebraeum	25.6966	-33.0746	Vectormap
Amblyomma hebraeum	25.8396	-33.2084	Vectormap
Amblyomma hebraeum	25.8399	-33.3356	Vectormap
Amblyomma hebraeum	25.9473	-33.4372	Vectormap
Amblyomma hebraeum	25.9149	-33.6513	Vectormap
Amblyomma hebraeum	26.123	-33.2327	Vectormap
Amblyomma hebraeum	26.1836	-33.445	Vectormap
Amblyomma hebraeum	26.275	-33.543	Vectormap
Amblyomma hebraeum	26.2116	-33.678	Vectormap
Amblyomma hebraeum	26.4345	-33.5616	Vectormap
Amblyomma hebraeum	26.5684	-33.6896	Vectormap
Amblyomma hebraeum	26.503	-33.4355	Vectormap
Amblyomma hebraeum	26.3708	-33.3632	Vectormap
Amblyomma hebraeum	26.4537	-33.2646	Vectormap
Amblyomma hebraeum	26.4802	-33.1379	Vectormap
Amblyomma hebraeum	26.7415	-33.4391	Vectormap
Amblyomma hebraeum	26.6767	-33.2415	Vectormap
Amblyomma hebraeum	26.297	-32.7158	Vectormap
Amblyomma hebraeum	26.3495	-32.8231	Vectormap
Amblyomma hebraeum	26.4608	-32.88	Vectormap
Amblyomma hebraeum	26.5301	-32.9632	Vectormap
Amblyomma hebraeum	26.6595	-32.9612	Vectormap
Amblyomma hebraeum	26.685	-33.1105	Vectormap
Amblyomma hebraeum	25.8445	-31.6035	Vectormap
Amblyomma hebraeum	26.821	-32.5054	Vectormap
Amblyomma hebraeum	26.9104	-32.5914	Vectormap
Amblyomma hebraeum	26.6432	-32.6235	Vectormap
Amblyomma hebraeum	26.6354	-32.7557	Vectormap
Amblyomma hebraeum	26.7625	-32.7287	Vectormap
Amblyomma hebraeum	26.7911	-32.8153	Vectormap
Amblyomma hebraeum	26.8914	-33.0393	Vectormap
Amblyomma hebraeum	26.8847	-33.2112	Vectormap
Amblyomma hebraeum	26.9349	-33.3167	Vectormap
Amblyomma hebraeum	27.0524	-33.3102	Vectormap
Amblyomma hebraeum	27.1041	-33.1993	Vectormap
Amblyomma hebraeum	27.1521	-33.0643	Vectormap
Amblyomma hebraeum	27.0399	-33.4741	Vectormap
Amblyomma hebraeum	27.2611	-33.1394	Vectormap
Amblyomma hebraeum	27.3915	-33.2729	Vectormap
Amblyomma hebraeum	27.494	-33.1938	Vectormap
Amblyomma hebraeum	27.2153	-32.8573	Vectormap
Amblyomma hebraeum	27.4926	-32.8693	Vectormap
Amblyomma hebraeum	27.6341	-32.7328	Vectormap
Amblyomma hebraeum	27.4734	-32.4901	Vectormap
Amblyomma hebraeum	27.4437	-32.2247	Vectormap
Amblyomma hebraeum	27.4101	-32.1488	Vectormap
Amblyomma hebraeum	27.2137	-32.2618	Vectormap
Amblyomma hebraeum	27.1608	-31.6034	Vectormap
Amblyomma hebraeum	27.6719	-32.1868	Vectormap
Amblyomma hebraeum	27.628	-32.3165	Vectormap
Amblyomma hebraeum	27.758	-32.2957	Vectormap
Amblyomma hebraeum	28.0054	-32.2975	Vectormap
Amblyomma hebraeum	28.0292	-32.4417	Vectormap
Amblyomma hebraeum	28.3394	-32.572	Vectormap
Amblyomma hebraeum	28.2006	-31.9051	Vectormap
Amblyomma hebraeum	28.2812	-31.8242	Vectormap
Amblyomma hebraeum	28.6189	-32.0268	Vectormap
Amblyomma hebraeum	28.5576	-32.1841	Vectormap
Amblyomma hebraeum	28.8407	-32.1223	Vectormap
Amblyomma hebraeum	29.3131	-31.3764	Vectormap
Amblyomma hebraeum	23.8461	-26.9118	Vectormap
Amblyomma hebraeum	24.6814	-26.1479	Vectormap
Amblyomma hebraeum	25.0104	-26.1609	Vectormap
Amblyomma hebraeum	26.355	-24.6609	Vectormap
Amblyomma hebraeum	26.1749	-24.8098	Vectormap
Amblyomma hebraeum	26.3678	-24.8904	Vectormap
Amblyomma hebraeum	26.3697	-25.3206	Vectormap
Amblyomma hebraeum	26.5307	-25.3861	Vectormap
Amblyomma hebraeum	25.9279	-25.4068	Vectormap
Amblyomma hebraeum	25.6921	-25.4765	Vectormap
Amblyomma hebraeum	26.4327	-25.7233	Vectormap
Amblyomma hebraeum	26.8375	-25.8346	Vectormap
Amblyomma hebraeum	27.3588	-25.617	Vectormap
Amblyomma hebraeum	27.3348	-25.6989	Vectormap
Amblyomma hebraeum	27.3148	-24.2938	Vectormap
Amblyomma hebraeum	27.4178	-24.7147	Vectormap
Amblyomma hebraeum	27.7982	-25.4	Vectormap
Amblyomma hebraeum	27.7139	-25.565	Vectormap
Amblyomma hebraeum	28.0582	-25.4268	Vectormap
Amblyomma hebraeum	28.053	-25.6492	Vectormap
Amblyomma hebraeum	28.5746	-25.6511	Vectormap
Amblyomma hebraeum	31.1753	-28.1879	Vectormap
Amblyomma hebraeum	31.1595	-28.3058	Vectormap
Amblyomma hebraeum	30.38	-27.2935	Vectormap
Amblyomma hebraeum	30.4252	-27.605	Vectormap
Amblyomma hebraeum	31.3644	-28.2655	Vectormap
Amblyomma hebraeum	27.7548	-25.6898	Vectormap
Amblyomma hebraeum	27.8094	-25.7555	Vectormap
Amblyomma hebraeum	27.5948	-25.8376	Vectormap
Amblyomma hebraeum	28.3216	-25.6233	Vectormap
Amblyomma hebraeum	29.4773	-24.9656	Vectormap
Amblyomma hebraeum	29.5703	-24.6153	Vectormap
Amblyomma hebraeum	30.3743	-30.2878	Vectormap
Amblyomma hebraeum	30.272	-30.0407	Vectormap
Amblyomma hebraeum	30.6565	-30.1965	Vectormap
Amblyomma hebraeum	30.3558	-30.6176	Vectormap
Amblyomma hebraeum	30.8071	-30.0248	Vectormap
Amblyomma hebraeum	29.9835	-28.5887	Vectormap
Amblyomma hebraeum	29.9028	-28.6703	Vectormap
Amblyomma hebraeum	29.8559	-28.7907	Vectormap
Amblyomma hebraeum	30.1766	-28.6826	Vectormap
Amblyomma hebraeum	30.113	-28.7754	Vectormap
Amblyomma hebraeum	30.2628	-28.3509	Vectormap
Amblyomma hebraeum	30.2793	-28.43	Vectormap
Amblyomma hebraeum	30.5586	-28.5658	Vectormap
Amblyomma hebraeum	30.7221	-28.5419	Vectormap
Amblyomma hebraeum	30.7248	-28.4628	Vectormap
Amblyomma hebraeum	30.2876	-28.4256	Vectormap
Amblyomma hebraeum	30.7915	-29.3268	Vectormap
Amblyomma hebraeum	31.0683	-29.1774	Vectormap
Amblyomma hebraeum	30.7523	-28.3123	Vectormap
Amblyomma hebraeum	30.968	-28.2551	Vectormap
Amblyomma hebraeum	31.0878	-28.0927	Vectormap
Amblyomma hebraeum	31.5064	-28.0934	Vectormap
Amblyomma hebraeum	31.5793	-27.949	Vectormap
Amblyomma hebraeum	31.3048	-27.9552	Vectormap
Amblyomma hebraeum	31.1438	-27.9571	Vectormap
Amblyomma hebraeum	31.2483	-28.4972	Vectormap
Amblyomma hebraeum	31.3574	-28.5026	Vectormap
Amblyomma hebraeum	31.2756	-28.6296	Vectormap
Amblyomma hebraeum	31.3778	-28.583	Vectormap
Amblyomma hebraeum	31.3349	-28.6964	Vectormap
Amblyomma hebraeum	31.5363	-28.7413	Vectormap
Amblyomma hebraeum	31.728	-28.5853	Vectormap
Amblyomma hebraeum	31.7423	-28.8439	Vectormap
Amblyomma hebraeum	32.047	-28.7515	Vectormap
Amblyomma hebraeum	32.0987	-28.2675	Vectormap
Amblyomma hebraeum	32.1172	-28.0562	Vectormap
Amblyomma hebraeum	32.3356	-27.3463	Vectormap
Amblyomma hebraeum	32.6332	-27.1667	Vectormap
Amblyomma hebraeum	31.2995	-27.3961	Vectormap
Amblyomma hebraeum	31.4217	-27.388	Vectormap
Amblyomma hebraeum	31.4773	-27.3314	Vectormap
Amblyomma hebraeum	31.3403	-27.29	Vectormap
Amblyomma hebraeum	31.4597	-27.1847	Vectormap
Amblyomma hebraeum	31.0847	-27.1717	Vectormap
Amblyomma hebraeum	31.9466	-27.3125	Vectormap
Amblyomma hebraeum	31.8433	-27.4235	Vectormap
Amblyomma hebraeum	31.7502	-27.5814	Vectormap
Amblyomma hebraeum	31.8362	-27.5724	Vectormap
Amblyomma hebraeum	31.9114	-27.6035	Vectormap
Amblyomma hebraeum	31.9948	-27.5905	Vectormap
Amblyomma hebraeum	30.6614	-26.8702	Vectormap
Amblyomma hebraeum	31.5473	-26.4171	Vectormap
Amblyomma hebraeum	31.8702	-26.4406	Vectormap
Amblyomma hebraeum	32.0075	-26.4265	Vectormap
Amblyomma hebraeum	31.5213	-26.6305	Vectormap
Amblyomma hebraeum	31.7951	-26.6571	Vectormap
Amblyomma hebraeum	31.9415	-26.8027	Vectormap
Amblyomma hebraeum	31.4963	-26.9193	Vectormap
Amblyomma hebraeum	31.8673	-26.9728	Vectormap
Amblyomma hebraeum	27.518	-27.0092	Vectormap
Amblyomma hebraeum	25.6745	-27.7155	Vectormap
Amblyomma hebraeum	31.5763	-25.5592	Vectormap
Amblyomma hebraeum	31.7347	-25.5751	Vectormap
Amblyomma hebraeum	31.9331	-25.5815	Vectormap
Amblyomma hebraeum	31.5334	-25.6657	Vectormap
Amblyomma hebraeum	31.9005	-25.6904	Vectormap
Amblyomma hebraeum	31.8622	-25.8254	Vectormap
Amblyomma hebraeum	31.5739	-25.8309	Vectormap
Amblyomma hebraeum	31.7356	-25.915	Vectormap
Amblyomma hebraeum	31.9284	-25.9065	Vectormap
Amblyomma hebraeum	31.9785	-26.0155	Vectormap
Amblyomma hebraeum	31.8436	-26.1067	Vectormap
Amblyomma hebraeum	31.587	-26.0619	Vectormap
Amblyomma hebraeum	31.7533	-26.2531	Vectormap
Amblyomma hebraeum	30.9469	-25.6626	Vectormap
Amblyomma hebraeum	31.0703	-25.7581	Vectormap
Amblyomma hebraeum	30.9993	-25.8171	Vectormap
Amblyomma hebraeum	31.1243	-25.9454	Vectormap
Amblyomma hebraeum	30.8038	-25.2548	Vectormap
Amblyomma hebraeum	30.9552	-25.3002	Vectormap
Amblyomma hebraeum	30.9844	-25.3749	Vectormap
Amblyomma hebraeum	31.0998	-25.4072	Vectormap
Amblyomma hebraeum	31.4789	-24.9401	Vectormap
Amblyomma hebraeum	30.4662	-25.2074	Vectormap
Amblyomma hebraeum	30.2043	-25.1425	Vectormap
Amblyomma hebraeum	29.9995	-24.8441	Vectormap
Amblyomma hebraeum	30.2836	-24.804	Vectormap
Amblyomma hebraeum	30.7285	-25.0685	Vectormap
Amblyomma hebraeum	31.0145	-24.9882	Vectormap
Amblyomma hebraeum	30.8998	-24.8925	Vectormap
Amblyomma hebraeum	30.7258	-24.8588	Vectormap
Amblyomma hebraeum	30.77	-24.7137	Vectormap
Amblyomma hebraeum	30.7387	-24.603	Vectormap
Amblyomma hebraeum	31.2593	-24.3652	Vectormap
Amblyomma hebraeum	31.0179	-24.3093	Vectormap
Amblyomma hebraeum	30.746	-23.8988	Vectormap
Amblyomma hebraeum	30.9901	-23.8893	Vectormap
Amblyomma hebraeum	30.4135	-24.1043	Vectormap
Amblyomma hebraeum	30.2741	-24.1171	Vectormap
Amblyomma hebraeum	30.2361	-24.2081	Vectormap
Amblyomma hebraeum	30.1404	-24.3521	Vectormap
Amblyomma hebraeum	30.1337	-24.3551	Vectormap
Amblyomma hebraeum	30.5676	-22.4135	Vectormap
Amblyomma hebraeum	30.7916	-22.3877	Vectormap
Amblyomma hebraeum	30.8754	-22.6005	Vectormap
Amblyomma hebraeum	31.0407	-22.774	Vectormap
Amblyomma hebraeum	31.0318	-23.212	Vectormap
Amblyomma hebraeum	30.9553	-23.2892	Vectormap
Amblyomma hebraeum	29.4795	-23.8302	Vectormap
Amblyomma hebraeum	29.3814	-24.0625	Vectormap
Amblyomma hebraeum	29.669	-24.1835	Vectormap
Amblyomma hebraeum	29.9824	-24.1445	Vectormap
Amblyomma hebraeum	28.6231	-24.54	Vectormap
Amblyomma hebraeum	28.5782	-24.717	Vectormap
Amblyomma hebraeum	28.6056	-24.7733	Vectormap
Amblyomma hebraeum	28.6263	-24.8291	Vectormap
Amblyomma hebraeum	28.7158	-24.8343	Vectormap
Amblyomma hebraeum	28.8148	-24.8126	Vectormap
Amblyomma hebraeum	28.0607	-24.2669	Vectormap
Amblyomma hebraeum	27.9759	-24.4819	Vectormap
Amblyomma hebraeum	28.2145	-24.4298	Vectormap
Amblyomma hebraeum	28.1114	-24.5475	Vectormap
Amblyomma hebraeum	28.3353	-24.5285	Vectormap
Amblyomma hebraeum	28.21	-24.6769	Vectormap
Amblyomma hebraeum	28.7831	-23.4847	Vectormap
Amblyomma hebraeum	28.8656	-23.6755	Vectormap
Amblyomma hebraeum	28.6895	-23.6175	Vectormap
Amblyomma hebraeum	28.7811	-23.8033	Vectormap
Amblyomma hebraeum	30.5414	-24.5048	Vectormap
Amblyomma hebraeum	29.5537	-22.2605	Vectormap
Amblyomma hebraeum	29.7887	-22.3285	Vectormap
Amblyomma hebraeum	29.5454	-22.4959	Vectormap
Amblyomma hebraeum	29.284	-22.4294	Vectormap
Amblyomma hebraeum	29.0643	-22.4483	Vectormap
Amblyomma hebraeum	29.2154	-22.5998	Vectormap
Amblyomma hebraeum	29.2102	-22.7336	Vectormap
Amblyomma hebraeum	29.333	-22.7274	Vectormap
Amblyomma hebraeum	29.6857	-22.7143	Vectormap
Amblyomma hebraeum	28.3316	-22.6708	Vectormap
Amblyomma hebraeum	28.3829	-22.8467	Vectormap
Amblyomma hebraeum	28.248	-22.8912	Vectormap
Amblyomma hebraeum	28.0982	-22.9613	Vectormap
Amblyomma hebraeum	28.7349	-22.8024	Vectormap
Amblyomma hebraeum	28.6215	-22.9086	Vectormap
Amblyomma hebraeum	28.6688	-23.0759	Vectormap
Amblyomma hebraeum	28.9149	-23.0595	Vectormap
Amblyomma hebraeum	28.998	-22.9346	Vectormap
Amblyomma hebraeum	29.2143	-22.9735	Vectormap
Amblyomma hebraeum	29.1919	-23.1527	Vectormap
Amblyomma hebraeum	29.5104	-22.9527	Vectormap
Amblyomma hebraeum	29.7511	-22.9508	Vectormap
Amblyomma hebraeum	29.4853	-23.0703	Vectormap
Amblyomma hebraeum	29.6333	-23.085	Vectormap
Amblyomma hebraeum	29.7246	-23.2957	Vectormap
Amblyomma hebraeum	30.5035	-23.0579	Vectormap
Amblyomma hebraeum	30.679	-23.0969	Vectormap
Amblyomma hebraeum	30.8313	-23.0938	Vectormap
Amblyomma hebraeum	30.8008	-22.9421	Vectormap
Amblyomma hebraeum	30.6478	-22.7485	Vectormap
Amblyomma hebraeum	30.2804	-22.7764	Vectormap
Amblyomma hebraeum	30.0875	-23.2951	Vectormap
Amblyomma hebraeum	29.7653	-23.1396	Vectormap
Amblyomma hebraeum	30.454	-23.3263	Vectormap
Amblyomma hebraeum	30.2464	-23.4915	Vectormap
Amblyomma hebraeum	30.4742	-23.5579	Vectormap
Amblyomma hebraeum	30.077	-23.6147	Vectormap
Amblyomma hebraeum	30.1525	-23.7847	Vectormap
Amblyomma hebraeum	30.4142	-23.7203	Vectormap
Amblyomma hebraeum	30.1103	-23.9397	Vectormap
Amblyomma hebraeum	29.1123	-25.2495	Vectormap
Amblyomma hebraeum	31.372	-25.4971	Vectormap
Amblyomma hebraeum	26.1828	-33.4464	Vectormap
Amblyomma hebraeum	26.2718	-33.5438	Vectormap
Amblyomma hebraeum	26.2123	-33.6905	Vectormap
Amblyomma hebraeum	26.1354	-33.2226	Vectormap
Amblyomma hebraeum	25.9284	-33.662	Vectormap
Amblyomma hebraeum	25.9589	-33.4424	Vectormap
Amblyomma hebraeum	25.8437	-33.3292	Vectormap
Amblyomma hebraeum	25.8497	-33.199	Vectormap
Amblyomma hebraeum	25.6981	-33.0725	Vectormap
Amblyomma hebraeum	25.7501	-32.9381	Vectormap
Amblyomma hebraeum	25.5123	-32.7916	Vectormap
Amblyomma hebraeum	25.3432	-33.0984	Vectormap
Amblyomma hebraeum	25.6056	-33.5247	Vectormap
Amblyomma hebraeum	25.7441	-33.7187	Vectormap
Amblyomma hebraeum	25.5324	-33.917	Vectormap
Amblyomma hebraeum	25.5843	-34.0017	Vectormap
Amblyomma hebraeum	25.1891	-33.3292	Vectormap
Amblyomma hebraeum	24.9157	-33.1468	Vectormap
Amblyomma hebraeum	24.8963	-33.5375	Vectormap
Amblyomma hebraeum	25.1174	-32.3893	Vectormap
Amblyomma hebraeum	24.3645	-32.7248	Vectormap
Amblyomma hebraeum	24.4724	-33.574	Vectormap
Amblyomma hebraeum	24.349	-33.8947	Vectormap
Amblyomma hebraeum	21.7163	-33.6324	Vectormap
Amblyomma hebraeum	24.9086	-33.8971	Vectormap
Amblyomma hebraeum	26.3666	-33.3606	Vectormap
Amblyomma hebraeum	26.4331	-33.5651	Vectormap
Amblyomma hebraeum	26.5666	-33.6855	Vectormap
Amblyomma hebraeum	26.5013	-33.4349	Vectormap
Amblyomma hebraeum	26.4557	-33.2736	Vectormap
Amblyomma hebraeum	26.479	-33.1296	Vectormap
Amblyomma hebraeum	26.75	-25.6667	Vectormap
Amblyomma hebraeum	26.4667	-33.3833	Vectormap
Amblyomma hebraeum	26.3	-33.25	Vectormap
Amblyomma hebraeum	32.0833	-27.5667	Vectormap
Amblyomma hebraeum	31.8333	-28.3333	Vectormap
Amblyomma hebraeum	39.2667	-10.35	Vectormap
Amblyomma hebraeum	39.2667	-10.3333	Vectormap
Amblyomma hebraeum	31.7333	-2.18333	Vectormap
Amblyomma hebraeum	31.7333	-2.26666	Vectormap
Amblyomma hebraeum	27.7667	-15.8667	Vectormap
Amblyomma hebraeum	28.6333	-12.9667	Vectormap
Amblyomma hebraeum	30.0594	-12.9874	Vectormap
Amblyomma hebraeum	28.5765	-12.8971	Vectormap
Amblyomma hebraeum	29.3161	-13.5667	Vectormap
Amblyomma hebraeum	27.7056	-15.8086	Vectormap
Amblyomma hebraeum	27.637	-15.9415	Vectormap
Amblyomma hebraeum	23.235	-16.1807	Vectormap
Amblyomma hebraeum	23.0567	-13.5203	Vectormap
Amblyomma hebraeum	30	-22.2167	Vectormap
Amblyomma hebraeum	29.9167	-20.4833	Vectormap
Amblyomma hebraeum	28.5833	-20.15	Vectormap
Amblyomma hebraeum	32.6167	-20.2	Vectormap
Amblyomma hebraeum	31	-20.25	Vectormap
Amblyomma hebraeum	32.6667	-18.9667	Vectormap
Amblyomma hebraeum	29.8284	-19.3972	Vectormap
Amblyomma hebraeum	28.6093	-20.4069	Vectormap
Amblyomma hebraeum	29.8889	-19.4453	Vectormap
Amblyomma hebraeum	29.3159	-20.5375	Vectormap
Amblyomma hebraeum	28.4788	-20.4286	Vectormap
Amblyomma hebraeum	28.578	-20.6128	Vectormap
Amblyomma hebraeum	32.1136	-18.2976	Vectormap
Amblyomma hebraeum	28.5879	-20.1988	Vectormap
Amblyomma hebraeum	28.601	-20.3306	Vectormap
Amblyomma hebraeum	28.7609	-20.5648	Vectormap
Amblyomma hebraeum	28.3089	-20.5403	Vectormap
Amblyomma hebraeum	28.4772	-20.5835	Vectormap
Amblyomma hebraeum	27.9868	-20.5027	Vectormap
Amblyomma hebraeum	28.4129	-20.4987	Vectormap
Amblyomma hebraeum	28.6416	-20.7006	Vectormap
Amblyomma hebraeum	29.0826	-21.2652	Vectormap
Amblyomma hebraeum	28.9032	-20.6816	Vectormap
Amblyomma hebraeum	28.0652	-20.5322	Vectormap
Amblyomma hebraeum	29.2008	-20.4371	Vectormap
Amblyomma hebraeum	28.0919	-20.577	Vectormap
Amblyomma hebraeum	28.2196	-20.3259	Vectormap
Amblyomma hebraeum	29.6042	-20.8771	Vectormap
Amblyomma hebraeum	29.5114	-20.8916	Vectormap
Amblyomma hebraeum	28.8629	-20.8019	Vectormap
Amblyomma hebraeum	28.9032	-20.7988	Vectormap
Amblyomma hebraeum	31.7515	-19.7564	Vectormap
Amblyomma hebraeum	31.7907	-19.7549	Vectormap
Amblyomma hebraeum	31.8429	-19.7539	Vectormap
Amblyomma hebraeum	29.8099	-19.0168	Vectormap
Amblyomma hebraeum	29.2198	-20.6027	Vectormap
Amblyomma hebraeum	27.8389	-20.5361	Vectormap
Amblyomma hebraeum	30.2411	-18.9156	Vectormap
Amblyomma hebraeum	29.4301	-20.5785	Vectormap
Amblyomma hebraeum	29.3382	-20.5936	Vectormap
Amblyomma hebraeum	28.7694	-20.9039	Vectormap
Amblyomma hebraeum	29.2774	-20.7041	Vectormap
Amblyomma hebraeum	29.3038	-20.6547	Vectormap
Amblyomma hebraeum	28.4058	-19.9714	Vectormap
Amblyomma hebraeum	29.5041	-20.5765	Vectormap
Amblyomma hebraeum	29.4248	-20.8936	Vectormap
Amblyomma hebraeum	29.273	-20.886	Vectormap
Amblyomma hebraeum	31.6008	-19.9851	Vectormap
Amblyomma hebraeum	31.054	-20.0716	Vectormap
Amblyomma hebraeum	31.0913	-20.1449	Vectormap
Amblyomma hebraeum	27.793	-20.435	Vectormap
Amblyomma hebraeum	28.0026	-20.7263	Vectormap
Amblyomma hebraeum	28.0311	-20.6925	Vectormap
Amblyomma hebraeum	28.561	-21.1292	Vectormap
Amblyomma hebraeum	31.1572	-20.0708	Vectormap
Amblyomma hebraeum	27.8044	-20.7912	Vectormap
Amblyomma hebraeum	28.4055	-20.8086	Vectormap
Amblyomma hebraeum	29.5689	-20.7009	Vectormap
Amblyomma hebraeum	27.604	-20.1658	Vectormap
Amblyomma hebraeum	28.4212	-20.8849	Vectormap
Amblyomma hebraeum	28.4229	-20.8903	Vectormap
Amblyomma hebraeum	29.1246	-21.4122	Vectormap
Amblyomma hebraeum	28.4786	-19.2653	Vectormap
Amblyomma hebraeum	29.1844	-21.1715	Vectormap
Amblyomma hebraeum	29.0489	-21.1158	Vectormap
Amblyomma hebraeum	31.5807	-19.644	Vectormap
Amblyomma hebraeum	28.5329	-21.2017	Vectormap
Amblyomma hebraeum	27.879	-20.7352	Vectormap
Amblyomma hebraeum	27.9129	-20.7415	Vectormap
Amblyomma hebraeum	27.8545	-20.7629	Vectormap
Amblyomma hebraeum	27.8909	-20.7815	Vectormap
Amblyomma hebraeum	27.8872	-20.8355	Vectormap
Amblyomma hebraeum	28.2207	-20.7915	Vectormap
Amblyomma hebraeum	28.8279	-21.38	Vectormap
Amblyomma hebraeum	31.6047	-19.709	Vectormap
Amblyomma hebraeum	30.0377	-20.1743	Vectormap
Amblyomma hebraeum	28.0055	-20.7826	Vectormap
Amblyomma hebraeum	29.8195	-20.8016	Vectormap
Amblyomma hebraeum	28.3605	-21.0761	Vectormap
Amblyomma hebraeum	29.1414	-21.0646	Vectormap
Amblyomma hebraeum	31.7916	-19.9386	Vectormap
Amblyomma hebraeum	31.841	-19.9246	Vectormap
Amblyomma hebraeum	28.4203	-21.258	Vectormap
Amblyomma hebraeum	29.5249	-21.1812	Vectormap
Amblyomma hebraeum	27.3404	-19.9052	Vectormap
Amblyomma hebraeum	27.4059	-19.9017	Vectormap
Amblyomma hebraeum	31.1743	-20.2137	Vectormap
Amblyomma hebraeum	30.6024	-20.063	Vectormap
Amblyomma hebraeum	31.7058	-19.6249	Vectormap
Amblyomma hebraeum	29.8973	-18.3213	Vectormap
Amblyomma hebraeum	29.8983	-20.8302	Vectormap
Amblyomma hebraeum	29.0821	-21.4971	Vectormap
Amblyomma hebraeum	27.1502	-19.8961	Vectormap
Amblyomma hebraeum	32.6044	-20.1268	Vectormap
Amblyomma hebraeum	31.3087	-20.1554	Vectormap
Amblyomma hebraeum	31.6997	-19.6658	Vectormap
Amblyomma hebraeum	31.7232	-19.7123	Vectormap
Amblyomma hebraeum	30.2864	-20.0757	Vectormap
Amblyomma hebraeum	31.7986	-19.0058	Vectormap
Amblyomma hebraeum	29.5501	-21.248	Vectormap
Amblyomma hebraeum	29.6423	-21.2304	Vectormap
Amblyomma hebraeum	30.3664	-20.0956	Vectormap
Amblyomma hebraeum	30.6256	-20.2374	Vectormap
Amblyomma hebraeum	30.3619	-20.3659	Vectormap
Amblyomma hebraeum	31.6534	-19.752	Vectormap
Amblyomma hebraeum	31.8877	-19.5955	Vectormap
Amblyomma hebraeum	31.9256	-19.4779	Vectormap
Amblyomma hebraeum	31.8877	-19.544	Vectormap
Amblyomma hebraeum	29.905	-20.8733	Vectormap
Amblyomma hebraeum	28.1421	-21.3079	Vectormap
Amblyomma hebraeum	28.114	-21.4921	Vectormap
Amblyomma hebraeum	29.6349	-21.3168	Vectormap
Amblyomma hebraeum	28.4789	-21.4622	Vectormap
Amblyomma hebraeum	28.9207	-21.6133	Vectormap
Amblyomma hebraeum	32.6561	-20.3698	Vectormap
Amblyomma hebraeum	31.1686	-20.4477	Vectormap
Amblyomma hebraeum	31.7031	-19.8826	Vectormap
Amblyomma hebraeum	32.1033	-19.2293	Vectormap
Amblyomma hebraeum	31.8819	-19.6694	Vectormap
Amblyomma hebraeum	31.8656	-19.7235	Vectormap
Amblyomma hebraeum	31.9054	-19.7412	Vectormap
Amblyomma hebraeum	28.3266	-21.4669	Vectormap
Amblyomma hebraeum	32.5726	-20.1966	Vectormap
Amblyomma hebraeum	31.137	-20.2558	Vectormap
Amblyomma hebraeum	30.7449	-20.4784	Vectormap
Amblyomma hebraeum	30.9332	-20.365	Vectormap
Amblyomma hebraeum	29.6062	-21.4156	Vectormap
Amblyomma hebraeum	32.5075	-20.2273	Vectormap
Amblyomma hebraeum	31.8623	-19.9758	Vectormap
Amblyomma hebraeum	31.7715	-19.6637	Vectormap
Amblyomma hebraeum	31.814	-19.693	Vectormap
Amblyomma hebraeum	29.858	-21.2349	Vectormap
Amblyomma hebraeum	29.2275	-21.6775	Vectormap
Amblyomma hebraeum	29.3899	-21.4424	Vectormap
Amblyomma hebraeum	32.3965	-20.3282	Vectormap
Amblyomma hebraeum	28.9845	-18.447	Vectormap
Amblyomma hebraeum	31.5081	-20.3036	Vectormap
Amblyomma hebraeum	31.617	-20.1648	Vectormap
Amblyomma hebraeum	31.556	-20.2328	Vectormap
Amblyomma hebraeum	30.2862	-20.4322	Vectormap
Amblyomma hebraeum	30.2729	-20.3854	Vectormap
Amblyomma hebraeum	30.7749	-20.8097	Vectormap
Amblyomma hebraeum	30.8116	-20.7961	Vectormap
Amblyomma hebraeum	30.2309	-20.4197	Vectormap
Amblyomma hebraeum	30.751	-20.5884	Vectormap
Amblyomma hebraeum	30.7737	-20.6396	Vectormap
Amblyomma hebraeum	32.0095	-19.4786	Vectormap
Amblyomma hebraeum	32.0176	-19.5753	Vectormap
Amblyomma hebraeum	31.9881	-19.672	Vectormap
Amblyomma hebraeum	29.515	-18.6633	Vectormap
Amblyomma hebraeum	29.2727	-21.6557	Vectormap
Amblyomma hebraeum	28.0971	-18.8129	Vectormap
Amblyomma hebraeum	32.3791	-20.367	Vectormap
Amblyomma hebraeum	30.7879	-20.7087	Vectormap
Amblyomma hebraeum	30.8286	-20.7235	Vectormap
Amblyomma hebraeum	30.742	-20.6847	Vectormap
Amblyomma hebraeum	32.2353	-19.3827	Vectormap
Amblyomma hebraeum	31.8922	-19.8914	Vectormap
Amblyomma hebraeum	31.9003	-19.812	Vectormap
Amblyomma hebraeum	32.0271	-19.29	Vectormap
Amblyomma hebraeum	32.4542	-19.6555	Vectormap
Amblyomma hebraeum	32.5413	-19.6505	Vectormap
Amblyomma hebraeum	29.3382	-18.6379	Vectormap
Amblyomma hebraeum	30.8616	-20.787	Vectormap
Amblyomma hebraeum	28.6491	-18.7434	Vectormap
Amblyomma hebraeum	29.1359	-21.7057	Vectormap
Amblyomma hebraeum	32.3811	-20.1273	Vectormap
Amblyomma hebraeum	32.3656	-20.0815	Vectormap
Amblyomma hebraeum	32.42	-20.0934	Vectormap
Amblyomma hebraeum	31.0955	-20.5034	Vectormap
Amblyomma hebraeum	29.7507	-21.691	Vectormap
Amblyomma hebraeum	30.621	-20.7147	Vectormap
Amblyomma hebraeum	29.657	-21.7279	Vectormap
Amblyomma hebraeum	29.7175	-21.7282	Vectormap
Amblyomma hebraeum	32.0582	-19.6691	Vectormap
Amblyomma hebraeum	32.475	-20.056	Vectormap
Amblyomma hebraeum	32.4951	-20.0901	Vectormap
Amblyomma hebraeum	32.5372	-20.0561	Vectormap
Amblyomma hebraeum	32.5475	-20.0928	Vectormap
Amblyomma hebraeum	31.5949	-20.3244	Vectormap
Amblyomma hebraeum	31.2849	-20.5489	Vectormap
Amblyomma hebraeum	31.4215	-20.9089	Vectormap
Amblyomma hebraeum	32.9384	-18.4273	Vectormap
Amblyomma hebraeum	30.5933	-16.6861	Vectormap
Amblyomma hebraeum	31.5765	-20.4209	Vectormap
Amblyomma hebraeum	31.3769	-20.5228	Vectormap
Amblyomma hebraeum	31.4285	-20.4904	Vectormap
Amblyomma hebraeum	31.8082	-20.3043	Vectormap
Amblyomma hebraeum	29.1145	-21.762	Vectormap
Amblyomma hebraeum	31.4421	-20.6155	Vectormap
Amblyomma hebraeum	30.3143	-21.1118	Vectormap
Amblyomma hebraeum	30.2407	-21.1742	Vectormap
Amblyomma hebraeum	32.4281	-20.0471	Vectormap
Amblyomma hebraeum	32.4689	-17.292	Vectormap
Amblyomma hebraeum	31.2983	-20.6149	Vectormap
Amblyomma hebraeum	30.4373	-20.8063	Vectormap
Amblyomma hebraeum	30.4569	-20.7683	Vectormap
Amblyomma hebraeum	30.6411	-20.9847	Vectormap
Amblyomma hebraeum	30.6389	-21.0293	Vectormap
Amblyomma hebraeum	31.1257	-20.7884	Vectormap
Amblyomma hebraeum	29.2997	-21.8721	Vectormap
Amblyomma hebraeum	29.1984	-21.868	Vectormap
Amblyomma hebraeum	29.1104	-21.8692	Vectormap
Amblyomma hebraeum	29.1379	-18.3233	Vectormap
Amblyomma hebraeum	31.327	-21.3729	Vectormap
Amblyomma hebraeum	31.8355	-20.5644	Vectormap
Amblyomma hebraeum	31.8642	-20.4385	Vectormap
Amblyomma hebraeum	30.5392	-20.899	Vectormap
Amblyomma hebraeum	30.574	-20.9078	Vectormap
Amblyomma hebraeum	30.6453	-20.893	Vectormap
Amblyomma hebraeum	32.2034	-19.8844	Vectormap
Amblyomma hebraeum	29.5121	-18.3843	Vectormap
Amblyomma hebraeum	31.1568	-20.7225	Vectormap
Amblyomma hebraeum	30.5228	-21.231	Vectormap
Amblyomma hebraeum	31.3494	-20.8125	Vectormap
Amblyomma hebraeum	30.3169	-22.105	Vectormap
Amblyomma hebraeum	30.0494	-21.7406	Vectormap
Amblyomma hebraeum	29.5809	-21.9072	Vectormap
Amblyomma hebraeum	30.8233	-21.0807	Vectormap
Amblyomma hebraeum	31.4323	-21.3094	Vectormap
Amblyomma hebraeum	31.1897	-20.8382	Vectormap
Amblyomma hebraeum	31.2187	-20.7869	Vectormap
Amblyomma hebraeum	31.5237	-21.224	Vectormap
Amblyomma hebraeum	30.0969	-21.6816	Vectormap
Amblyomma hebraeum	30.1089	-21.7362	Vectormap
Amblyomma hebraeum	30.0232	-21.8302	Vectormap
Amblyomma hebraeum	32.0448	-20.8469	Vectormap
Amblyomma hebraeum	29.3778	-22.1058	Vectormap
Amblyomma hebraeum	31.3996	-21.4239	Vectormap
Amblyomma hebraeum	31.3785	-21.3581	Vectormap
Amblyomma hebraeum	31.4899	-21.3276	Vectormap
Amblyomma hebraeum	29.2354	-18.276	Vectormap
Amblyomma hebraeum	32.3448	-20.7312	Vectormap
Amblyomma hebraeum	30.0381	-21.9017	Vectormap
Amblyomma hebraeum	30.6089	-21.5901	Vectormap
Amblyomma hebraeum	32.12	-20.74	Vectormap
Amblyomma hebraeum	31.2561	-21.5395	Vectormap
Amblyomma hebraeum	32.2977	-20.4295	Vectormap
Amblyomma hebraeum	31.7112	-21.032	Vectormap
Amblyomma hebraeum	31.5574	-21.3471	Vectormap
Amblyomma hebraeum	31.6086	-21.3477	Vectormap
Amblyomma hebraeum	31.5901	-21.2612	Vectormap
Amblyomma hebraeum	30.5539	-22.0204	Vectormap
Amblyomma hebraeum	32.2604	-20.5318	Vectormap
Amblyomma hebraeum	32.3385	-20.5147	Vectormap
Amblyomma hebraeum	30.6491	-21.4518	Vectormap
Amblyomma hebraeum	30.6152	-21.4823	Vectormap
Amblyomma hebraeum	30.6206	-21.5307	Vectormap
Amblyomma hebraeum	30.166	-21.587	Vectormap
Amblyomma hebraeum	30.4279	-21.8634	Vectormap
Amblyomma hebraeum	30.8948	-21.8662	Vectormap
Amblyomma hebraeum	32.1542	-20.7777	Vectormap
Amblyomma hebraeum	32.2382	-20.7828	Vectormap
Amblyomma hebraeum	32.2069	-20.6889	Vectormap
Amblyomma hebraeum	32.1471	-20.8785	Vectormap
Amblyomma hebraeum	32.0723	-20.904	Vectormap
Amblyomma hebraeum	30.2625	-21.6082	Vectormap
Amblyomma hebraeum	30.7547	-21.505	Vectormap
Amblyomma hebraeum	30.8902	-21.5292	Vectormap
Amblyomma hebraeum	31.0413	-21.493	Vectormap
Amblyomma hebraeum	32.1188	-20.9637	Vectormap
Amblyomma hebraeum	31.3165	-21.5684	Vectormap
Amblyomma hebraeum	31.3903	-21.6002	Vectormap
Amblyomma hebraeum	31.3248	-21.6498	Vectormap
Amblyomma hebraeum	31.2744	-21.6238	Vectormap
Amblyomma hebraeum	31.7921	-21.3064	Vectormap
Amblyomma hebraeum	27.982	-18.1987	Vectormap
Amblyomma hebraeum	31.0291	-21.6956	Vectormap
Amblyomma hebraeum	31.0697	-21.6687	Vectormap
Amblyomma hebraeum	31.8534	-21.266	Vectormap
Amblyomma hebraeum	31.9132	-21.254	Vectormap
Amblyomma hebraeum	29.38	-17.9603	Vectormap
Amblyomma hebraeum	31.1177	-21.5579	Vectormap
Amblyomma hebraeum	31.122	-21.5648	Vectormap
Amblyomma hebraeum	32.3348	-20.9735	Vectormap
Amblyomma hebraeum	32.1143	-21.0691	Vectormap
Amblyomma hebraeum	31.637	-21.9031	Vectormap
Amblyomma hebraeum	30.8026	-22.1531	Vectormap
Amblyomma hebraeum	29.0062	-17.9289	Vectormap
Amblyomma hebraeum	31.3326	-22.0273	Vectormap
Amblyomma hebraeum	28.8442	-17.8551	Vectormap
Amblyomma hebraeum	31.147	-22.2245	Vectormap
Amblyomma hebraeum	31.4327	-21.9663	Vectormap
Amblyomma hebraeum	27.4929	-17.8431	Vectormap
Amblyomma hebraeum	31.2885	-22.102	Vectormap
Amblyomma hebraeum	28.9975	-17.5512	Vectormap
Amblyomma hebraeum	31.1203	-22.2757	Vectormap
Amblyomma hebraeum	31.3934	-22.0839	Vectormap
Amblyomma hebraeum	29.1423	-17.4422	Vectormap
Amblyomma hebraeum	27.5324	-17.9868	Vectormap
Amblyomma hebraeum	31.4018	-22.2922	Vectormap
Amblyomma hebraeum	28.9294	-17.4688	Vectormap
Amblyomma hebraeum	28.7231	-16.987	Vectormap
Amblyomma hebraeum	28.551	-16.8512	Vectormap
Amblyomma hebraeum	40.2872	-0.45694	Vectormap
Amblyomma hebraeum	39.7128	-0.381999	Vectormap
Amblyomma hebraeum	39.6583	-0.45694	Vectormap
Amblyomma hebraeum	37.5833	0.35	Vectormap
Amblyomma hebraeum	37.6482	0.505646	Vectormap
Amblyomma hebraeum	31.6974	-25.3922	Inaturalist
Amblyomma hebraeum	25.881	-24.6745	Inaturalist
Amblyomma hebraeum	28.5565	-23.6409	Inaturalist
Amblyomma hebraeum	27.9068	-23.5609	Inaturalist
Amblyomma hebraeum	31.9348	-25.0369	Inaturalist
Amblyomma hebraeum	27.1838	-23.7087	Inaturalist
Amblyomma hebraeum	30.3455	-24.8301	Inaturalist
Amblyomma hebraeum	31.7647	-25.3719	Inaturalist
Amblyomma hebraeum	27.9379	-32.992	Inaturalist
Amblyomma hebraeum	31.3946	-24.7702	Inaturalist
Amblyomma hebraeum	31.7651	-25.3721	Inaturalist
Amblyomma hebraeum	27.5049	-21.1378	Inaturalist
Amblyomma hebraeum	28.2875	-25.8135	Inaturalist
Amblyomma hebraeum	26.672	-22.4041	Inaturalist
Amblyomma hebraeum	31.9824	-26.1564	Inaturalist
Amblyomma hebraeum	30.6	-24.1457	Inaturalist
Amblyomma hebraeum	28.3684	-24.793	Inaturalist
Amblyomma hebraeum	30.6918	-24.4992	Inaturalist
Amblyomma hebraeum	22.0214	-34.0607	Inaturalist
Amblyomma hebraeum	26.4436	-33.3128	Inaturalist
Amblyomma hebraeum	31.2324	-24.8817	Inaturalist
Amblyomma hebraeum	32.0239	-20.6396	Inaturalist
Amblyomma hebraeum	32.474	-26.9959	Inaturalist
Amblyomma hebraeum	22.2388	-34.0255	Inaturalist
Amblyomma hebraeum	30.924	-29.8846	Inaturalist
Amblyomma hebraeum	28.3787	-25.3432	Inaturalist
Amblyomma hebraeum	28.1564	-25.6181	Inaturalist
Amblyomma hebraeum	25.2184	-33.9044	Inaturalist
Amblyomma hebraeum	31.4433	-24.6431	Inaturalist
Amblyomma hebraeum	31.9881	-26.1936	Inaturalist
Amblyomma hebraeum	26.5751	-32.6008	Inaturalist
Amblyomma hebraeum	28.3536	-25.5513	Inaturalist
Amblyomma hebraeum	26.671	-22.4046	Inaturalist
Amblyomma hebraeum	31.2025	-27.5109	Inaturalist
Amblyomma hebraeum	32.3885	-28.2815	Inaturalist
Amblyomma hebraeum	26.0104	-33.4796	Inaturalist
Amblyomma hebraeum	31.2115	-27.9982	Inaturalist
Amblyomma hebraeum	31.9934	-26.1992	Inaturalist
Amblyomma hebraeum	31.8687	-26.1833	Inaturalist
Amblyomma hebraeum	21.8955	-34.0367	Inaturalist
Amblyomma hebraeum	29.4267	-22.9809	Inaturalist
Amblyomma hebraeum	31.5535	-23.4689	Inaturalist
