# Supplementary material for: Mapping the Potential Geographic Distribution of the Heartwater Disease Vector Tick Amblyomma hebraeum Under Climate Change
Source: Animals (Basel). 2026 May 9;16(10):1455. doi: 10.3390/ani16101455 (PMC13203614; doi:10.3390/ani16101455)
Supplement: Supplementary file 1 [file animals-16-01455-s001.zip › Table S3.csv]

Amblyomma hebream 5km rarefied points
Species	Longitude	Latitude
Amblyomma hebraeum	25.1	-25.169
Amblyomma hebraeum	25.3556	-24.9251
Amblyomma hebraeum	25.637	-25.168
Amblyomma hebraeum	25.6955	-25.0611
Amblyomma hebraeum	25.9444	-24.7158
Amblyomma hebraeum	25.6662	-24.6809
Amblyomma hebraeum	25.5019	-24.347
Amblyomma hebraeum	25.0319	-24.4274
Amblyomma hebraeum	26.1299	-24.5995
Amblyomma hebraeum	26.0337	-24.5291
Amblyomma hebraeum	26.0025	-24.3974
Amblyomma hebraeum	25.977	-24.4733
Amblyomma hebraeum	25.3731	-23.9147
Amblyomma hebraeum	26.128	-23.6321
Amblyomma hebraeum	26.1709	-23.7823
Amblyomma hebraeum	26.4418	-23.7493
Amblyomma hebraeum	27.3353	-23.351
Amblyomma hebraeum	28.4148	-22.0028
Amblyomma hebraeum	27.1275	-22.5016
Amblyomma hebraeum	26.8479	-23.0443
Amblyomma hebraeum	26.4037	-22.5087
Amblyomma hebraeum	26.6857	-22.3245
Amblyomma hebraeum	27.5925	-20.7425
Amblyomma hebraeum	27.597	-20.9961
Amblyomma hebraeum	27.5474	-21.1491
Amblyomma hebraeum	20.9191	-23.1862
Amblyomma hebraeum	27.0555	-20.4282
Amblyomma hebraeum	27.2178	-20.7477
Amblyomma hebraeum	27.4012	-21.0225
Amblyomma hebraeum	26.5717	-20.8529
Amblyomma hebraeum	27.7068	-21.7525
Amblyomma hebraeum	27.8418	-21.991
Amblyomma hebraeum	28.7973	-21.7931
Amblyomma hebraeum	28.5	-21.9155
Amblyomma hebraeum	28.6424	-22.1786
Amblyomma hebraeum	28.4797	-22.4818
Amblyomma hebraeum	24.9845	-25.6405
Amblyomma hebraeum	25.1228	-25.6015
Amblyomma hebraeum	25.234	-25.5263
Amblyomma hebraeum	25.4947	-25.5197
Amblyomma hebraeum	25.2395	-25.3126
Amblyomma hebraeum	25.0559	-25.1955
Amblyomma hebraeum	24.675	-24.8952
Amblyomma hebraeum	24.5598	-24.5912
Amblyomma hebraeum	25.3367	-24.9622
Amblyomma hebraeum	25.5648	-24.8005
Amblyomma hebraeum	25.6901	-24.6416
Amblyomma hebraeum	25.4622	-24.5582
Amblyomma hebraeum	25.7666	-24.5313
Amblyomma hebraeum	25.4669	-24.3608
Amblyomma hebraeum	25.467	-24.2269
Amblyomma hebraeum	25.8656	-24.4272
Amblyomma hebraeum	25.8464	-24.2695
Amblyomma hebraeum	26.0621	-24.4736
Amblyomma hebraeum	26.1855	-24.4928
Amblyomma hebraeum	26.3653	-23.9191
Amblyomma hebraeum	26.132	-23.9045
Amblyomma hebraeum	25.5954	-23.7565
Amblyomma hebraeum	25.7354	-23.4888
Amblyomma hebraeum	25.7997	-22.7203
Amblyomma hebraeum	25.3494	-22.6436
Amblyomma hebraeum	26.8271	-22.3691
Amblyomma hebraeum	27.0029	-22.6895
Amblyomma hebraeum	26.9826	-22.8337
Amblyomma hebraeum	26.7383	-23.0054
Amblyomma hebraeum	26.807	-23.16
Amblyomma hebraeum	26.9968	-23.5125
Amblyomma hebraeum	27.1154	-23.361
Amblyomma hebraeum	27.5014	-23.1617
Amblyomma hebraeum	27.6774	-22.9794
Amblyomma hebraeum	25.9151	-24.4906
Amblyomma hebraeum	25.921	-24.6166
Amblyomma hebraeum	25.8277	-24.6678
Amblyomma hebraeum	25.8393	-24.7966
Amblyomma hebraeum	25.747	-24.8055
Amblyomma hebraeum	25.6721	-24.8506
Amblyomma hebraeum	25.6864	-24.9158
Amblyomma hebraeum	22.865	-20.2829
Amblyomma hebraeum	27.0915	-20.5235
Amblyomma hebraeum	27.602	-20.8235
Amblyomma hebraeum	27.5565	-21.021
Amblyomma hebraeum	27.523	-21.4133
Amblyomma hebraeum	26.6387	-22.2162
Amblyomma hebraeum	26.8081	-23.938
Amblyomma hebraeum	26.4823	-23.7297
Amblyomma hebraeum	25.6811	-25.1584
Amblyomma hebraeum	25.2151	-25.012
Amblyomma hebraeum	31.33333	-22.43333
Amblyomma hebraeum	32.83333	-25.16666
Amblyomma hebraeum	34.95	-23.83333
Amblyomma hebraeum	33.05	-23.83333
Amblyomma hebraeum	31.98333	-25.96666
Amblyomma hebraeum	26.66666	-33.11666
Amblyomma hebraeum	26.08333	-33.03333
Amblyomma hebraeum	27.81666	-26.21666
Amblyomma hebraeum	27.85	-25.73333
Amblyomma hebraeum	32.05	-28.11666
Amblyomma hebraeum	31.03333	-24.55
Amblyomma hebraeum	31.91666	-25.11666
Amblyomma hebraeum	31.31666	-23.45
Amblyomma hebraeum	31.26666	-25.16666
Amblyomma hebraeum	31.6	-24.96666
Amblyomma hebraeum	21.7115	-33.6367
Amblyomma hebraeum	24.341	-33.8963
Amblyomma hebraeum	24.9103	-33.8977
Amblyomma hebraeum	25.5773	-33.9922
Amblyomma hebraeum	25.5382	-33.921
Amblyomma hebraeum	24.8938	-33.5341
Amblyomma hebraeum	24.9136	-33.1545
Amblyomma hebraeum	25.1942	-33.334
Amblyomma hebraeum	25.344	-33.0977
Amblyomma hebraeum	25.6055	-33.5226
Amblyomma hebraeum	25.7504	-33.7136
Amblyomma hebraeum	24.3637	-32.7256
Amblyomma hebraeum	25.1081	-32.3973
Amblyomma hebraeum	25.5206	-32.7969
Amblyomma hebraeum	25.7552	-32.9428
Amblyomma hebraeum	25.6966	-33.0746
Amblyomma hebraeum	25.8396	-33.2084
Amblyomma hebraeum	25.8399	-33.3356
Amblyomma hebraeum	25.9473	-33.4372
Amblyomma hebraeum	25.9149	-33.6513
Amblyomma hebraeum	26.123	-33.2327
Amblyomma hebraeum	26.1836	-33.445
Amblyomma hebraeum	26.275	-33.543
Amblyomma hebraeum	26.2116	-33.678
Amblyomma hebraeum	26.4345	-33.5616
Amblyomma hebraeum	26.5684	-33.6896
Amblyomma hebraeum	26.503	-33.4355
Amblyomma hebraeum	26.3708	-33.3632
Amblyomma hebraeum	26.4537	-33.2646
Amblyomma hebraeum	26.4802	-33.1379
Amblyomma hebraeum	26.7415	-33.4391
Amblyomma hebraeum	26.6767	-33.2415
Amblyomma hebraeum	26.297	-32.7158
Amblyomma hebraeum	26.3495	-32.8231
Amblyomma hebraeum	26.4608	-32.88
Amblyomma hebraeum	26.5301	-32.9632
Amblyomma hebraeum	26.6595	-32.9612
Amblyomma hebraeum	25.8445	-31.6035
Amblyomma hebraeum	26.821	-32.5054
Amblyomma hebraeum	26.9104	-32.5914
Amblyomma hebraeum	26.6432	-32.6235
Amblyomma hebraeum	26.6354	-32.7557
Amblyomma hebraeum	26.7625	-32.7287
Amblyomma hebraeum	26.7911	-32.8153
Amblyomma hebraeum	26.8914	-33.0393
Amblyomma hebraeum	26.8847	-33.2112
Amblyomma hebraeum	26.9349	-33.3167
Amblyomma hebraeum	27.0524	-33.3102
Amblyomma hebraeum	27.1041	-33.1993
Amblyomma hebraeum	27.1521	-33.0643
Amblyomma hebraeum	27.0399	-33.4741
Amblyomma hebraeum	27.2611	-33.1394
Amblyomma hebraeum	27.3915	-33.2729
Amblyomma hebraeum	27.494	-33.1938
Amblyomma hebraeum	27.2153	-32.8573
Amblyomma hebraeum	27.4926	-32.8693
Amblyomma hebraeum	27.6341	-32.7328
Amblyomma hebraeum	27.4734	-32.4901
Amblyomma hebraeum	27.4437	-32.2247
Amblyomma hebraeum	27.4101	-32.1488
Amblyomma hebraeum	27.2137	-32.2618
Amblyomma hebraeum	27.1608	-31.6034
Amblyomma hebraeum	27.6719	-32.1868
Amblyomma hebraeum	27.628	-32.3165
Amblyomma hebraeum	27.758	-32.2957
Amblyomma hebraeum	28.0054	-32.2975
Amblyomma hebraeum	28.0292	-32.4417
Amblyomma hebraeum	28.3394	-32.572
Amblyomma hebraeum	28.2006	-31.9051
Amblyomma hebraeum	28.2812	-31.8242
Amblyomma hebraeum	28.6189	-32.0268
Amblyomma hebraeum	28.5576	-32.1841
Amblyomma hebraeum	28.8407	-32.1223
Amblyomma hebraeum	29.3131	-31.3764
Amblyomma hebraeum	23.8461	-26.9118
Amblyomma hebraeum	24.6814	-26.1479
Amblyomma hebraeum	25.0104	-26.1609
Amblyomma hebraeum	26.355	-24.6609
Amblyomma hebraeum	26.1749	-24.8098
Amblyomma hebraeum	26.3678	-24.8904
Amblyomma hebraeum	26.3697	-25.3206
Amblyomma hebraeum	26.5307	-25.3861
Amblyomma hebraeum	25.9279	-25.4068
Amblyomma hebraeum	25.6921	-25.4765
Amblyomma hebraeum	26.4327	-25.7233
Amblyomma hebraeum	26.8375	-25.8346
Amblyomma hebraeum	27.3588	-25.617
Amblyomma hebraeum	27.3348	-25.6989
Amblyomma hebraeum	27.3148	-24.2938
Amblyomma hebraeum	27.4178	-24.7147
Amblyomma hebraeum	27.7982	-25.4
Amblyomma hebraeum	27.7139	-25.565
Amblyomma hebraeum	28.0582	-25.4268
Amblyomma hebraeum	28.053	-25.6492
Amblyomma hebraeum	28.5746	-25.6511
Amblyomma hebraeum	31.1753	-28.1879
Amblyomma hebraeum	31.1595	-28.3058
Amblyomma hebraeum	30.38	-27.2935
Amblyomma hebraeum	30.4252	-27.605
Amblyomma hebraeum	31.3644	-28.2655
Amblyomma hebraeum	27.7548	-25.6898
Amblyomma hebraeum	27.8094	-25.7555
Amblyomma hebraeum	27.5948	-25.8376
Amblyomma hebraeum	28.3216	-25.6233
Amblyomma hebraeum	29.4773	-24.9656
Amblyomma hebraeum	29.5703	-24.6153
Amblyomma hebraeum	30.3743	-30.2878
Amblyomma hebraeum	30.272	-30.0407
Amblyomma hebraeum	30.6565	-30.1965
Amblyomma hebraeum	30.3558	-30.6176
Amblyomma hebraeum	30.8071	-30.0248
Amblyomma hebraeum	29.9835	-28.5887
Amblyomma hebraeum	29.9028	-28.6703
Amblyomma hebraeum	29.8559	-28.7907
Amblyomma hebraeum	30.1766	-28.6826
Amblyomma hebraeum	30.113	-28.7754
Amblyomma hebraeum	30.2628	-28.3509
Amblyomma hebraeum	30.2793	-28.43
Amblyomma hebraeum	30.5586	-28.5658
Amblyomma hebraeum	30.7221	-28.5419
Amblyomma hebraeum	30.7248	-28.4628
Amblyomma hebraeum	30.7915	-29.3268
Amblyomma hebraeum	31.0683	-29.1774
Amblyomma hebraeum	30.7523	-28.3123
Amblyomma hebraeum	30.968	-28.2551
Amblyomma hebraeum	31.0878	-28.0927
Amblyomma hebraeum	31.5064	-28.0934
Amblyomma hebraeum	31.5793	-27.949
Amblyomma hebraeum	31.3048	-27.9552
Amblyomma hebraeum	31.1438	-27.9571
Amblyomma hebraeum	31.2483	-28.4972
Amblyomma hebraeum	31.3574	-28.5026
Amblyomma hebraeum	31.2756	-28.6296
Amblyomma hebraeum	31.3778	-28.583
Amblyomma hebraeum	31.3349	-28.6964
Amblyomma hebraeum	31.5363	-28.7413
Amblyomma hebraeum	31.728	-28.5853
Amblyomma hebraeum	31.7423	-28.8439
Amblyomma hebraeum	32.047	-28.7515
Amblyomma hebraeum	32.0987	-28.2675
Amblyomma hebraeum	32.1172	-28.0562
Amblyomma hebraeum	32.3356	-27.3463
Amblyomma hebraeum	32.6332	-27.1667
Amblyomma hebraeum	31.2995	-27.3961
Amblyomma hebraeum	31.4217	-27.388
Amblyomma hebraeum	31.4773	-27.3314
Amblyomma hebraeum	31.3403	-27.29
Amblyomma hebraeum	31.4597	-27.1847
Amblyomma hebraeum	31.0847	-27.1717
Amblyomma hebraeum	31.9466	-27.3125
Amblyomma hebraeum	31.8433	-27.4235
Amblyomma hebraeum	31.7502	-27.5814
Amblyomma hebraeum	31.8362	-27.5724
Amblyomma hebraeum	31.9114	-27.6035
Amblyomma hebraeum	31.9948	-27.5905
Amblyomma hebraeum	30.6614	-26.8702
Amblyomma hebraeum	31.5473	-26.4171
Amblyomma hebraeum	31.8702	-26.4406
Amblyomma hebraeum	32.0075	-26.4265
Amblyomma hebraeum	31.5213	-26.6305
Amblyomma hebraeum	31.7951	-26.6571
Amblyomma hebraeum	31.9415	-26.8027
Amblyomma hebraeum	31.4963	-26.9193
Amblyomma hebraeum	31.8673	-26.9728
Amblyomma hebraeum	27.518	-27.0092
Amblyomma hebraeum	25.6745	-27.7155
Amblyomma hebraeum	31.5763	-25.5592
Amblyomma hebraeum	31.7347	-25.5751
Amblyomma hebraeum	31.9331	-25.5815
Amblyomma hebraeum	31.5334	-25.6657
Amblyomma hebraeum	31.9005	-25.6904
Amblyomma hebraeum	31.8622	-25.8254
Amblyomma hebraeum	31.5739	-25.8309
Amblyomma hebraeum	31.7356	-25.915
Amblyomma hebraeum	31.9284	-25.9065
Amblyomma hebraeum	31.9785	-26.0155
Amblyomma hebraeum	31.8436	-26.1067
Amblyomma hebraeum	31.587	-26.0619
Amblyomma hebraeum	31.7533	-26.2531
Amblyomma hebraeum	30.9469	-25.6626
Amblyomma hebraeum	31.0703	-25.7581
Amblyomma hebraeum	30.9993	-25.8171
Amblyomma hebraeum	31.1243	-25.9454
Amblyomma hebraeum	30.8038	-25.2548
Amblyomma hebraeum	30.9552	-25.3002
Amblyomma hebraeum	30.9844	-25.3749
Amblyomma hebraeum	31.0998	-25.4072
Amblyomma hebraeum	31.4789	-24.9401
Amblyomma hebraeum	30.4662	-25.2074
Amblyomma hebraeum	30.2043	-25.1425
Amblyomma hebraeum	29.9995	-24.8441
Amblyomma hebraeum	30.2836	-24.804
Amblyomma hebraeum	30.7285	-25.0685
Amblyomma hebraeum	31.0145	-24.9882
Amblyomma hebraeum	30.8998	-24.8925
Amblyomma hebraeum	30.7258	-24.8588
Amblyomma hebraeum	30.77	-24.7137
Amblyomma hebraeum	30.7387	-24.603
Amblyomma hebraeum	31.2593	-24.3652
Amblyomma hebraeum	31.0179	-24.3093
Amblyomma hebraeum	30.746	-23.8988
Amblyomma hebraeum	30.9901	-23.8893
Amblyomma hebraeum	30.4135	-24.1043
Amblyomma hebraeum	30.2741	-24.1171
Amblyomma hebraeum	30.2361	-24.2081
Amblyomma hebraeum	30.1404	-24.3521
Amblyomma hebraeum	30.5676	-22.4135
Amblyomma hebraeum	30.7916	-22.3877
Amblyomma hebraeum	30.8754	-22.6005
Amblyomma hebraeum	31.0407	-22.774
Amblyomma hebraeum	31.0318	-23.212
Amblyomma hebraeum	30.9553	-23.2892
Amblyomma hebraeum	29.4795	-23.8302
Amblyomma hebraeum	29.3814	-24.0625
Amblyomma hebraeum	29.669	-24.1835
Amblyomma hebraeum	29.9824	-24.1445
Amblyomma hebraeum	28.6231	-24.54
Amblyomma hebraeum	28.5782	-24.717
Amblyomma hebraeum	28.6056	-24.7733
Amblyomma hebraeum	28.6263	-24.8291
Amblyomma hebraeum	28.7158	-24.8343
Amblyomma hebraeum	28.8148	-24.8126
Amblyomma hebraeum	28.0607	-24.2669
Amblyomma hebraeum	27.9759	-24.4819
Amblyomma hebraeum	28.2145	-24.4298
Amblyomma hebraeum	28.1114	-24.5475
Amblyomma hebraeum	28.3353	-24.5285
Amblyomma hebraeum	28.21	-24.6769
Amblyomma hebraeum	28.7831	-23.4847
Amblyomma hebraeum	28.8656	-23.6755
Amblyomma hebraeum	28.6895	-23.6175
Amblyomma hebraeum	28.7811	-23.8033
Amblyomma hebraeum	30.5414	-24.5048
Amblyomma hebraeum	29.5537	-22.2605
Amblyomma hebraeum	29.7887	-22.3285
Amblyomma hebraeum	29.5454	-22.4959
Amblyomma hebraeum	29.284	-22.4294
Amblyomma hebraeum	29.0643	-22.4483
Amblyomma hebraeum	29.2154	-22.5998
Amblyomma hebraeum	29.2102	-22.7336
Amblyomma hebraeum	29.333	-22.7274
Amblyomma hebraeum	29.6857	-22.7143
Amblyomma hebraeum	28.3316	-22.6708
Amblyomma hebraeum	28.3829	-22.8467
Amblyomma hebraeum	28.248	-22.8912
Amblyomma hebraeum	28.0982	-22.9613
Amblyomma hebraeum	28.7349	-22.8024
Amblyomma hebraeum	28.6215	-22.9086
Amblyomma hebraeum	28.6688	-23.0759
Amblyomma hebraeum	28.9149	-23.0595
Amblyomma hebraeum	28.998	-22.9346
Amblyomma hebraeum	29.2143	-22.9735
Amblyomma hebraeum	29.1919	-23.1527
Amblyomma hebraeum	29.5104	-22.9527
Amblyomma hebraeum	29.7511	-22.9508
Amblyomma hebraeum	29.4853	-23.0703
Amblyomma hebraeum	29.6333	-23.085
Amblyomma hebraeum	29.7246	-23.2957
Amblyomma hebraeum	30.5035	-23.0579
Amblyomma hebraeum	30.679	-23.0969
Amblyomma hebraeum	30.8313	-23.0938
Amblyomma hebraeum	30.8008	-22.9421
Amblyomma hebraeum	30.6478	-22.7485
Amblyomma hebraeum	30.2804	-22.7764
Amblyomma hebraeum	30.0875	-23.2951
Amblyomma hebraeum	29.7653	-23.1396
Amblyomma hebraeum	30.454	-23.3263
Amblyomma hebraeum	30.2464	-23.4915
Amblyomma hebraeum	30.4742	-23.5579
Amblyomma hebraeum	30.077	-23.6147
Amblyomma hebraeum	30.1525	-23.7847
Amblyomma hebraeum	30.4142	-23.7203
Amblyomma hebraeum	30.1103	-23.9397
Amblyomma hebraeum	29.1123	-25.2495
Amblyomma hebraeum	31.372	-25.4971
Amblyomma hebraeum	24.4724	-33.574
Amblyomma hebraeum	26.75	-25.66666
Amblyomma hebraeum	26.46666	-33.38333
Amblyomma hebraeum	26.3	-33.25
Amblyomma hebraeum	32.08333	-27.56666
Amblyomma hebraeum	31.83333	-28.33333
Amblyomma hebraeum	39.26666	-10.35
Amblyomma hebraeum	31.73333	-2.18333
Amblyomma hebraeum	31.73333	-2.26666
Amblyomma hebraeum	27.76666	-15.86666
Amblyomma hebraeum	28.63333	-12.96666
Amblyomma hebraeum	30.0594	-12.9874
Amblyomma hebraeum	28.5765	-12.8971
Amblyomma hebraeum	29.3161	-13.5667
Amblyomma hebraeum	27.7056	-15.8086
Amblyomma hebraeum	27.637	-15.9415
Amblyomma hebraeum	23.235	-16.1807
Amblyomma hebraeum	23.0567	-13.5203
Amblyomma hebraeum	30	-22.21666
Amblyomma hebraeum	29.91666	-20.48333
Amblyomma hebraeum	28.58333	-20.15
Amblyomma hebraeum	32.61666	-20.2
Amblyomma hebraeum	31	-20.25
Amblyomma hebraeum	32.66666	-18.96666
Amblyomma hebraeum	29.8284	-19.3972
Amblyomma hebraeum	28.6093	-20.4069
Amblyomma hebraeum	29.8889	-19.4453
Amblyomma hebraeum	29.3159	-20.5375
Amblyomma hebraeum	28.4788	-20.4286
Amblyomma hebraeum	28.578	-20.6128
Amblyomma hebraeum	32.1136	-18.2976
Amblyomma hebraeum	28.601	-20.3306
Amblyomma hebraeum	28.7609	-20.5648
Amblyomma hebraeum	28.3089	-20.5403
Amblyomma hebraeum	28.4772	-20.5835
Amblyomma hebraeum	27.9868	-20.5027
Amblyomma hebraeum	28.4129	-20.4987
Amblyomma hebraeum	28.6416	-20.7006
Amblyomma hebraeum	29.0826	-21.2652
Amblyomma hebraeum	28.9032	-20.6816
Amblyomma hebraeum	28.0652	-20.5322
Amblyomma hebraeum	29.2008	-20.4371
Amblyomma hebraeum	28.0919	-20.577
Amblyomma hebraeum	28.2196	-20.3259
Amblyomma hebraeum	29.6042	-20.8771
Amblyomma hebraeum	29.5114	-20.8916
Amblyomma hebraeum	28.8629	-20.8019
Amblyomma hebraeum	28.9032	-20.7988
Amblyomma hebraeum	31.7515	-19.7564
Amblyomma hebraeum	31.7907	-19.7549
Amblyomma hebraeum	31.8429	-19.7539
Amblyomma hebraeum	29.8099	-19.0168
Amblyomma hebraeum	29.2198	-20.6027
Amblyomma hebraeum	27.8389	-20.5361
Amblyomma hebraeum	30.2411	-18.9156
Amblyomma hebraeum	29.4301	-20.5785
Amblyomma hebraeum	29.3382	-20.5936
Amblyomma hebraeum	28.7694	-20.9039
Amblyomma hebraeum	29.2774	-20.7041
Amblyomma hebraeum	29.3038	-20.6547
Amblyomma hebraeum	28.4058	-19.9714
Amblyomma hebraeum	29.5041	-20.5765
Amblyomma hebraeum	29.4248	-20.8936
Amblyomma hebraeum	29.273	-20.886
Amblyomma hebraeum	31.6008	-19.9851
Amblyomma hebraeum	31.054	-20.0716
Amblyomma hebraeum	31.0913	-20.1449
Amblyomma hebraeum	27.793	-20.435
Amblyomma hebraeum	28.0026	-20.7263
Amblyomma hebraeum	28.0311	-20.6925
Amblyomma hebraeum	28.561	-21.1292
Amblyomma hebraeum	31.1572	-20.0708
Amblyomma hebraeum	27.8044	-20.7912
Amblyomma hebraeum	28.4055	-20.8086
Amblyomma hebraeum	29.5689	-20.7009
Amblyomma hebraeum	27.604	-20.1658
Amblyomma hebraeum	28.4212	-20.8849
Amblyomma hebraeum	29.1246	-21.4122
Amblyomma hebraeum	28.4786	-19.2653
Amblyomma hebraeum	29.1844	-21.1715
Amblyomma hebraeum	29.0489	-21.1158
Amblyomma hebraeum	31.5807	-19.644
Amblyomma hebraeum	28.5329	-21.2017
Amblyomma hebraeum	27.879	-20.7352
Amblyomma hebraeum	27.9129	-20.7415
Amblyomma hebraeum	27.8872	-20.8355
Amblyomma hebraeum	28.2207	-20.7915
Amblyomma hebraeum	28.8279	-21.38
Amblyomma hebraeum	31.6047	-19.709
Amblyomma hebraeum	30.0377	-20.1743
Amblyomma hebraeum	28.0055	-20.7826
Amblyomma hebraeum	29.8195	-20.8016
Amblyomma hebraeum	28.3605	-21.0761
Amblyomma hebraeum	29.1414	-21.0646
Amblyomma hebraeum	31.7916	-19.9386
Amblyomma hebraeum	31.841	-19.9246
Amblyomma hebraeum	28.4203	-21.258
Amblyomma hebraeum	29.5249	-21.1812
Amblyomma hebraeum	27.3404	-19.9052
Amblyomma hebraeum	27.4059	-19.9017
Amblyomma hebraeum	31.1743	-20.2137
Amblyomma hebraeum	30.6024	-20.063
Amblyomma hebraeum	31.7058	-19.6249
Amblyomma hebraeum	29.8973	-18.3213
Amblyomma hebraeum	29.8983	-20.8302
Amblyomma hebraeum	29.0821	-21.4971
Amblyomma hebraeum	27.1502	-19.8961
Amblyomma hebraeum	32.6044	-20.1268
Amblyomma hebraeum	31.3087	-20.1554
Amblyomma hebraeum	31.7232	-19.7123
Amblyomma hebraeum	30.2864	-20.0757
Amblyomma hebraeum	31.7986	-19.0058
Amblyomma hebraeum	29.5501	-21.248
Amblyomma hebraeum	29.6423	-21.2304
Amblyomma hebraeum	30.3664	-20.0956
Amblyomma hebraeum	30.6256	-20.2374
Amblyomma hebraeum	30.3619	-20.3659
Amblyomma hebraeum	31.6534	-19.752
Amblyomma hebraeum	31.8877	-19.5955
Amblyomma hebraeum	31.9256	-19.4779
Amblyomma hebraeum	31.8877	-19.544
Amblyomma hebraeum	28.1421	-21.3079
Amblyomma hebraeum	28.114	-21.4921
Amblyomma hebraeum	29.6349	-21.3168
Amblyomma hebraeum	28.4789	-21.4622
Amblyomma hebraeum	28.9207	-21.6133
Amblyomma hebraeum	32.6561	-20.3698
Amblyomma hebraeum	31.1686	-20.4477
Amblyomma hebraeum	31.7031	-19.8826
Amblyomma hebraeum	32.1033	-19.2293
Amblyomma hebraeum	31.8819	-19.6694
Amblyomma hebraeum	31.9054	-19.7412
Amblyomma hebraeum	28.3266	-21.4669
Amblyomma hebraeum	32.5726	-20.1966
Amblyomma hebraeum	31.137	-20.2558
Amblyomma hebraeum	30.7449	-20.4784
Amblyomma hebraeum	30.9332	-20.365
Amblyomma hebraeum	29.6062	-21.4156
Amblyomma hebraeum	32.5075	-20.2273
Amblyomma hebraeum	31.8623	-19.9758
Amblyomma hebraeum	31.7715	-19.6637
Amblyomma hebraeum	31.814	-19.693
Amblyomma hebraeum	29.858	-21.2349
Amblyomma hebraeum	29.2275	-21.6775
Amblyomma hebraeum	29.3899	-21.4424
Amblyomma hebraeum	32.3965	-20.3282
Amblyomma hebraeum	28.9845	-18.447
Amblyomma hebraeum	31.5081	-20.3036
Amblyomma hebraeum	31.617	-20.1648
Amblyomma hebraeum	31.556	-20.2328
Amblyomma hebraeum	30.2862	-20.4322
Amblyomma hebraeum	30.7749	-20.8097
Amblyomma hebraeum	30.8116	-20.7961
Amblyomma hebraeum	30.2309	-20.4197
Amblyomma hebraeum	30.751	-20.5884
Amblyomma hebraeum	30.7737	-20.6396
Amblyomma hebraeum	32.0095	-19.4786
Amblyomma hebraeum	32.0176	-19.5753
Amblyomma hebraeum	31.9881	-19.672
Amblyomma hebraeum	29.515	-18.6633
Amblyomma hebraeum	29.2727	-21.6557
Amblyomma hebraeum	28.0971	-18.8129
Amblyomma hebraeum	32.3791	-20.367
Amblyomma hebraeum	30.7879	-20.7087
Amblyomma hebraeum	30.8286	-20.7235
Amblyomma hebraeum	30.742	-20.6847
Amblyomma hebraeum	32.2353	-19.3827
Amblyomma hebraeum	31.8922	-19.8914
Amblyomma hebraeum	31.9003	-19.812
Amblyomma hebraeum	32.0271	-19.29
Amblyomma hebraeum	32.4542	-19.6555
Amblyomma hebraeum	32.5413	-19.6505
Amblyomma hebraeum	29.3382	-18.6379
Amblyomma hebraeum	30.8616	-20.787
Amblyomma hebraeum	28.6491	-18.7434
Amblyomma hebraeum	29.1359	-21.7057
Amblyomma hebraeum	32.3811	-20.1273
Amblyomma hebraeum	32.42	-20.0934
Amblyomma hebraeum	31.0955	-20.5034
Amblyomma hebraeum	29.7507	-21.691
Amblyomma hebraeum	30.621	-20.7147
Amblyomma hebraeum	29.657	-21.7279
Amblyomma hebraeum	29.7175	-21.7282
Amblyomma hebraeum	32.0582	-19.6691
Amblyomma hebraeum	32.475	-20.056
Amblyomma hebraeum	32.4951	-20.0901
Amblyomma hebraeum	32.5372	-20.0561
Amblyomma hebraeum	31.5949	-20.3244
Amblyomma hebraeum	31.2849	-20.5489
Amblyomma hebraeum	31.4215	-20.9089
Amblyomma hebraeum	32.9384	-18.4273
Amblyomma hebraeum	30.5933	-16.6861
Amblyomma hebraeum	31.5765	-20.4209
Amblyomma hebraeum	31.3769	-20.5228
Amblyomma hebraeum	31.4285	-20.4904
Amblyomma hebraeum	31.8082	-20.3043
Amblyomma hebraeum	29.1145	-21.762
Amblyomma hebraeum	31.4421	-20.6155
Amblyomma hebraeum	30.3143	-21.1118
Amblyomma hebraeum	30.2407	-21.1742
Amblyomma hebraeum	32.4281	-20.0471
Amblyomma hebraeum	32.4689	-17.292
Amblyomma hebraeum	31.2983	-20.6149
Amblyomma hebraeum	30.4373	-20.8063
Amblyomma hebraeum	30.4569	-20.7683
Amblyomma hebraeum	30.6411	-20.9847
Amblyomma hebraeum	31.1257	-20.7884
Amblyomma hebraeum	29.2997	-21.8721
Amblyomma hebraeum	29.1984	-21.868
Amblyomma hebraeum	29.1104	-21.8692
Amblyomma hebraeum	29.1379	-18.3233
Amblyomma hebraeum	31.327	-21.3729
Amblyomma hebraeum	31.8355	-20.5644
Amblyomma hebraeum	31.8642	-20.4385
Amblyomma hebraeum	30.5392	-20.899
Amblyomma hebraeum	30.574	-20.9078
Amblyomma hebraeum	30.6453	-20.893
Amblyomma hebraeum	32.2034	-19.8844
Amblyomma hebraeum	29.5121	-18.3843
Amblyomma hebraeum	31.1568	-20.7225
Amblyomma hebraeum	30.5228	-21.231
Amblyomma hebraeum	31.3494	-20.8125
Amblyomma hebraeum	30.3169	-22.105
Amblyomma hebraeum	30.0494	-21.7406
Amblyomma hebraeum	29.5809	-21.9072
Amblyomma hebraeum	30.8233	-21.0807
Amblyomma hebraeum	31.4323	-21.3094
Amblyomma hebraeum	31.1897	-20.8382
Amblyomma hebraeum	31.2187	-20.7869
Amblyomma hebraeum	31.5237	-21.224
Amblyomma hebraeum	30.0969	-21.6816
Amblyomma hebraeum	30.0232	-21.8302
Amblyomma hebraeum	32.0448	-20.8469
Amblyomma hebraeum	29.3778	-22.1058
Amblyomma hebraeum	31.3996	-21.4239
Amblyomma hebraeum	31.3785	-21.3581
Amblyomma hebraeum	31.4899	-21.3276
Amblyomma hebraeum	29.2354	-18.276
Amblyomma hebraeum	32.3448	-20.7312
Amblyomma hebraeum	30.0381	-21.9017
Amblyomma hebraeum	30.6089	-21.5901
Amblyomma hebraeum	32.12	-20.74
Amblyomma hebraeum	31.2561	-21.5395
Amblyomma hebraeum	32.2977	-20.4295
Amblyomma hebraeum	31.7112	-21.032
Amblyomma hebraeum	31.5574	-21.3471
Amblyomma hebraeum	31.6086	-21.3477
Amblyomma hebraeum	31.5901	-21.2612
Amblyomma hebraeum	30.5539	-22.0204
Amblyomma hebraeum	32.2604	-20.5318
Amblyomma hebraeum	32.3385	-20.5147
Amblyomma hebraeum	30.6491	-21.4518
Amblyomma hebraeum	30.6152	-21.4823
Amblyomma hebraeum	30.166	-21.587
Amblyomma hebraeum	30.4279	-21.8634
Amblyomma hebraeum	30.8948	-21.8662
Amblyomma hebraeum	32.1542	-20.7777
Amblyomma hebraeum	32.2382	-20.7828
Amblyomma hebraeum	32.2069	-20.6889
Amblyomma hebraeum	32.1471	-20.8785
Amblyomma hebraeum	32.0723	-20.904
Amblyomma hebraeum	30.2625	-21.6082
Amblyomma hebraeum	30.7547	-21.505
Amblyomma hebraeum	30.8902	-21.5292
Amblyomma hebraeum	31.0413	-21.493
Amblyomma hebraeum	32.1188	-20.9637
Amblyomma hebraeum	31.3165	-21.5684
Amblyomma hebraeum	31.3903	-21.6002
Amblyomma hebraeum	31.3248	-21.6498
Amblyomma hebraeum	31.2744	-21.6238
Amblyomma hebraeum	31.7921	-21.3064
Amblyomma hebraeum	27.982	-18.1987
Amblyomma hebraeum	31.0291	-21.6956
Amblyomma hebraeum	31.0697	-21.6687
Amblyomma hebraeum	31.8534	-21.266
Amblyomma hebraeum	31.9132	-21.254
Amblyomma hebraeum	29.38	-17.9603
Amblyomma hebraeum	31.1177	-21.5579
Amblyomma hebraeum	32.3348	-20.9735
Amblyomma hebraeum	32.1143	-21.0691
Amblyomma hebraeum	31.637	-21.9031
Amblyomma hebraeum	30.8026	-22.1531
Amblyomma hebraeum	29.0062	-17.9289
Amblyomma hebraeum	31.3326	-22.0273
Amblyomma hebraeum	28.8442	-17.8551
Amblyomma hebraeum	31.147	-22.2245
Amblyomma hebraeum	31.4327	-21.9663
Amblyomma hebraeum	27.4929	-17.8431
Amblyomma hebraeum	31.2885	-22.102
Amblyomma hebraeum	28.9975	-17.5512
Amblyomma hebraeum	31.1203	-22.2757
Amblyomma hebraeum	31.3934	-22.0839
Amblyomma hebraeum	29.1423	-17.4422
Amblyomma hebraeum	27.5324	-17.9868
Amblyomma hebraeum	31.4018	-22.2922
Amblyomma hebraeum	28.9294	-17.4688
Amblyomma hebraeum	28.7231	-16.987
Amblyomma hebraeum	28.551	-16.8512
Amblyomma hebraeum	40.2871706	-0.45694
Amblyomma hebraeum	39.71276	-0.381999
Amblyomma hebraeum	39.65833	-0.45694
Amblyomma hebraeum	37.583333	0.35
Amblyomma hebraeum	37.648201	0.505646
Amblyomma hebraeum	31.69735909	-25.3921734
Amblyomma hebraeum	25.881042	-24.674474
Amblyomma hebraeum	28.5565	-23.6409
Amblyomma hebraeum	27.9068	-23.5609
Amblyomma hebraeum	31.9348	-25.0369
Amblyomma hebraeum	27.1838	-23.7087
Amblyomma hebraeum	30.3455	-24.8301
Amblyomma hebraeum	31.764672	-25.37188
Amblyomma hebraeum	27.93789129	-32.99195487
Amblyomma hebraeum	31.39461288	-24.77016889
Amblyomma hebraeum	27.50494402	-21.13780076
Amblyomma hebraeum	28.28754162	-25.8134644
Amblyomma hebraeum	26.672019	-22.404082
Amblyomma hebraeum	31.9823599	-26.1564395
Amblyomma hebraeum	30.5999792	-24.14571676
Amblyomma hebraeum	28.3684167	-24.7930278
Amblyomma hebraeum	30.69182374	-24.49917183
Amblyomma hebraeum	22.02136952	-34.06068922
Amblyomma hebraeum	26.44360529	-33.31276086
Amblyomma hebraeum	31.23240586	-24.88169632
Amblyomma hebraeum	32.02389423	-20.63958665
Amblyomma hebraeum	32.474	-26.9959
Amblyomma hebraeum	22.23882864	-34.02547453
Amblyomma hebraeum	30.92402444	-29.88459833
Amblyomma hebraeum	28.37867778	-25.3432
Amblyomma hebraeum	28.15640234	-25.61810034
Amblyomma hebraeum	25.21841146	-33.90438371
Amblyomma hebraeum	31.44332	-24.64314
Amblyomma hebraeum	26.57512986	-32.60082871
Amblyomma hebraeum	28.3536459	-25.5513332
Amblyomma hebraeum	31.2025059	-27.51088472
Amblyomma hebraeum	32.3885	-28.2815
Amblyomma hebraeum	26.01037562	-33.47962867
Amblyomma hebraeum	31.21152554	-27.99820317
Amblyomma hebraeum	31.86872493	-26.18329324
Amblyomma hebraeum	21.89548641	-34.03665449
Amblyomma hebraeum	29.42668	-22.98091167
Amblyomma hebraeum	31.55354758	-23.46891979
Amblyomma hebraeum	31.049226	-17.821629
Amblyomma hebraeum	35.383333	-23.85
Amblyomma hebraeum	28.316667	-32.516667
Amblyomma hebraeum	26.516667	-33.316667
Amblyomma hebraeum	25.733333	-33.366667
Amblyomma hebraeum	27.316667	-27.85
Amblyomma hebraeum	21.8	-28.366667
Amblyomma hebraeum	18.6	-33.883333
Amblyomma hebraeum	37.558	0.3884
Amblyomma hebraeum	37.7465	0.2634
Amblyomma hebraeum	37.6436	0.6267
Amblyomma hebraeum	39.69635	-0.0357
Amblyomma hebraeum	39.1161	-4.6223
Amblyomma hebraeum	31.44	-2.11
Amblyomma hebraeum	39.16	-10.2
Amblyomma hebraeum	28.7	-24.483
